# Supplementary material for: Migration extent and potential economic impact of the fall armyworm in Europe
Source: Sci Rep. 2025 May 19;15:17405. doi: 10.1038/s41598-025-02595-7 (PMC12089574; doi:10.1038/s41598-025-02595-7)
Supplement: Supplementary file 2 — Supplementary Material 2 [file 41598_2025_2595_MOESM2_ESM.xlsx]

## Sheet: SF_occurence
ID	reference/occurenceid (for GBIF records)	lifeStage	year	countryCode	Country	Location	Latitude	Longitude	Altitude	Source	gbif id
1	https://doi.org/10.1653/0015-4040(2002)085[0588:DANPOS]2.0.CO;2	egg	1998	BR	Brazil	Sao Paulo	-22.7	-47.6333	546	Literature
4	https://core.ac.uk/reader/301036570	adult	2001	AR	Argentina	TucumÃ¡n	-26.73	-65.23	609	Literature
5	https://core.ac.uk/reader/301036570	adult	2002	AR	Argentina	TucumÃ¡n	-26.46	-65.3	786	Literature
6	https://core.ac.uk/reader/301036570	adult	2003	AR	Argentina	TucumÃ¡n	-27.18	-65.23	322	Literature
7	https://core.ac.uk/reader/301036570	adult	2004	AR	Argentina	TucumÃ¡n	-27.1	-64.91	530	Literature
8	https://core.ac.uk/reader/301036570	adult	2005	AR	Argentina	TucumÃ¡n	-26.73	-64.73	530	Literature
9	https://doi.org/10.2307/3496398	adult	1998	ME	Mexico	Chiapas	14.7	-92.26		Literature
11	https://doi.org/10.1590/S1519-566X2008000300012	caterpillar	1994	BR	Brazil	Sao Paulo	-21.25	-48.31	595	Literature
13	https://www.jstor.org/stable/20065929	larva	2005	AR	Argentina	La Rioja	-29.58	-66.82	914	Literature
14	https://www.jstor.org/stable/20065929	larva	2006	AR	Argentina	Chaco	-26.78	-60.82	110	Literature
15	https://www.jstor.org/stable/20065929	larva	2006	AR	Argentina	Chaco	-27.42	-61.49	115	Literature
16	https://www.jstor.org/stable/20065929	larva	2006	AR	Argentina	Santiago del Estero	-27.64	-62.35	144	Literature
17	https://www.jstor.org/stable/20065929	larva	2005	AR	Argentina	TucumÃ¡n	-26.74	-64.79	397	Literature
18	https://www.jstor.org/stable/20065929	larva	2005	AR	Argentina	Catamarca	-26.81	-66.07	1978	Literature
19	https://www.jstor.org/stable/20065929	larva	2006	AR	Argentina	Jujuy	-23.74	-65.48	2275	Literature
20	https://www.jstor.org/stable/20065929	larva	2006	AR	Argentina	Salta	-24.7898	-65.0363	790	Literature
21	https://www.jstor.org/stable/20065929	larva	2006	AR	Argentina	Salta	-25.9739	-65.0857	965	Literature
22	https://www.jstor.org/stable/20065929	larva	2006	AR	Argentina	Jujuy	-23.7161	-64.5304	365	Literature
23	https://www.jstor.org/stable/20065929	larva	2006	AR	Argentina	Salta	-25.6421	-64.9474	807	Literature
24	https://www.jstor.org/stable/20065929	larva	2006	AR	Argentina	Jujuy	-23.9862	-65.4543	1856	Literature
25	https://www.jstor.org/stable/20065929	larva	2006	AR	Argentina	CÃ³rdoba	-33.9309	-64.3534	224	Literature
26	https://www.jstor.org/stable/20065929	larva	2006	AR	Argentina	Chaco	-25.9554	-60.5971	110	Literature
27	https://www.jstor.org/stable/20065929	larva	2006	AR	Argentina	TucumÃ¡n	-26.8306	-65.2832	445	Literature
28	https://www.scielo.org.mx/scielo.php?pid=S0186-29792009000300009&script=sci_arttext	adult	2001	ME	Mexico	Yucatan	21.1	-89.38	10	Literature
31	https://www.jstor.org/stable/41336431	egg/adult	2006	BR	Brazil	Pirajuba	-19.95	-48.75	570	Literature
32	https://www.jstor.org/stable/41336431	egg/adult	2006	BR	Brazil	Sao Paulo	-21.25	-48.2667	595	Literature
35	http://dx.doi.org/10.3958/059.037.0320	larva	2010	ME	Mexico	Sinaloa	25.7594	-108.81		Literature
36	https://www.scielo.org.mx/scielo.php?script=sci_arttext&pid=S1405-31952012000400007	larva/pupa	2009	ME	Mexico	Sinaloa	24.6208	-107.444	20	Literature
37	https://www.scielo.org.mx/scielo.php?script=sci_arttext&pid=S1405-31952012000400007	larva/pupa	2008	ME	Mexico	CuliacÃ¡n	24.4322	-107.508	26	Literature
40	https://doi.org/10.1007/s00484-015-1022-x	adult	2011	US	USA	Alabama	31.8	-86.9		Literature
41	https://doi.org/10.1007/s00484-015-1022-x	adult	2011	US	USA	Alabama	31.4	-86.7		Literature
42	https://doi.org/10.1007/s00484-015-1022-x	adult	2011	US	USA	Alabama	31.3	-86.5		Literature
43	https://doi.org/10.1007/s00484-015-1022-x	adult	2011	US	USA	Alabama	31.7	-86.4		Literature
44	https://doi.org/10.1007/s00484-015-1022-x	adult	2011	US	USA	Alabama	32.1	-86.6		Literature
45	https://doi.org/10.1007/s00484-015-1022-x	adult	2011	US	USA	Alabama	31.4	-87.3		Literature
46	https://doi.org/10.1007/s00484-015-1022-x	adult	2011	US	USA	Arkansas	34.7	-91.9		Literature
47	https://doi.org/10.1007/s00484-015-1022-x	adult	2011	US	USA	Colorado	40.7	-105		Literature
48	https://doi.org/10.1007/s00484-015-1022-x	adult	2011	US	USA	Delaware	38.7	-75.4		Literature
49	https://doi.org/10.1007/s00484-015-1022-x	adult	2011	US	USA	Florida	29.8	-82.4		Literature
50	https://doi.org/10.1007/s00484-015-1022-x	adult	2011	US	USA	Florida	30.5	-84.6		Literature
51	https://doi.org/10.1007/s00484-015-1022-x	adult	2011	US	USA	Indiana	40.4	-87		Literature
52	https://doi.org/10.1007/s00484-015-1022-x	adult	2011	US	USA	Kansas	39.1	-96.6		Literature
53	https://doi.org/10.1007/s00484-015-1022-x	adult	2011	US	USA	Kentucky	37.1	-87.9		Literature
54	https://doi.org/10.1007/s00484-015-1022-x	adult	2011	US	USA	Lousiana	32.1	-91.7		Literature
55	https://doi.org/10.1007/s00484-015-1022-x	adult	2011	US	USA	Minnesota	44.7	-93.1		Literature
56	https://doi.org/10.1007/s00484-015-1022-x	adult	2011	US	USA	Missouri	37.4	-94.4		Literature
57	https://doi.org/10.1007/s00484-015-1022-x	adult	2011	US	USA	Missouri	38.9	-92.3		Literature
58	https://doi.org/10.1007/s00484-015-1022-x	adult	2011	US	USA	Missouri	36.1	-90.2		Literature
59	https://doi.org/10.1007/s00484-015-1022-x	adult	2011	US	USA	Missouri	36.4	-89.6		Literature
60	https://doi.org/10.1007/s00484-015-1022-x	adult	2011	US	USA	Missouri	37	-89.7		Literature
61	https://doi.org/10.1007/s00484-015-1022-x	adult	2011	US	USA	Missouri	36.8	-89.9		Literature
62	https://doi.org/10.1007/s00484-015-1022-x	adult	2011	US	USA	Mississippi	33.5	-88.8		Literature
63	https://doi.org/10.1007/s00484-015-1022-x	adult	2011	US	USA	Mississippi	33.4	-90.9		Literature
64	https://doi.org/10.1007/s00484-015-1022-x	adult	2011	US	USA	Nebraska	41.9	-103.7		Literature
65	https://doi.org/10.1007/s00484-015-1022-x	adult	2011	US	USA	New Jersey	40.1	-74.6		Literature
66	https://doi.org/10.1007/s00484-015-1022-x	adult	2011	US	USA	New York	42.7	-76.5		Literature
67	https://doi.org/10.1007/s00484-015-1022-x	adult	2011	US	USA	New York	43	-78.6		Literature
68	https://doi.org/10.1007/s00484-015-1022-x	adult	2011	US	USA	New York	43.2	-76.5		Literature
69	https://doi.org/10.1007/s00484-015-1022-x	adult	2011	US	USA	New York	43.4	-78		Literature
70	https://doi.org/10.1007/s00484-015-1022-x	adult	2011	US	USA	New York	42.4	-77.4		Literature
71	https://doi.org/10.1007/s00484-015-1022-x	adult	2011	US	USA	New York	42.1	-76.3		Literature
72	https://doi.org/10.1007/s00484-015-1022-x	adult	2011	US	USA	New York	42.8	-77.1		Literature
73	https://doi.org/10.1007/s00484-015-1022-x	adult	2011	US	USA	Oklahoma	36.3	-97.1		Literature
74	https://doi.org/10.1007/s00484-015-1022-x	adult	2011	US	USA	Pennsylvania	40.7	-78.2		Literature
75	https://doi.org/10.1007/s00484-015-1022-x	adult	2011	US	USA	Pennsylvania	40.7	-78		Literature
76	https://doi.org/10.1007/s00484-015-1022-x	adult	2011	US	USA	Pennsylvania	42	-80.3		Literature
77	https://doi.org/10.1007/s00484-015-1022-x	adult	2011	US	USA	Pennsylvania	40.7	-75.7		Literature
78	https://doi.org/10.1007/s00484-015-1022-x	adult	2011	US	USA	Pennsylvania	39.9	-76.7		Literature
79	https://doi.org/10.1007/s00484-015-1022-x	adult	2011	US	USA	South Carolina	32.8	-79.9		Literature
80	https://doi.org/10.1007/s00484-015-1022-x	adult	2011	US	USA	South Dakota	44	-96		Literature
81	https://doi.org/10.1007/s00484-015-1022-x	adult	2011	US	USA	Texas	30.5	-96.4		Literature
82	https://doi.org/10.1007/s00484-015-1022-x	adult	2011	US	USA	Texas	33.4	-101.5		Literature
83	https://doi.org/10.1007/s00484-015-1022-x	adult	2011	US	USA	Texas	27.5	-97.3		Literature
84	https://doi.org/10.1007/s00484-015-1022-x	adult	2011	US	USA	Virginia	36.7	-76.7		Literature
85	https://doi.org/10.1007/s00484-015-1022-x	adult	2011	US	USA	Virginia	37.3	-80.1		Literature
86	https://doi.org/10.1007/s00484-015-1022-x	adult	2011	US	USA	Wisconsin	43.2	-89.2		Literature
87	https://doi.org/10.1016/S2095-3119(20)63292-0	egg/larva	2019	CHN	China	Hinan	18.575	109.988		Literature
88	https://doi.org/10.1016/S2095-3119(20)63292-0	egg/larva	2019	CHN	China	Hainan	19.908	110.328		Literature
89	https://doi.org/10.1016/S2095-3119(20)63292-0	egg/larva	2019	CHN	China	Fujian	24.709	117.77		Literature
90	https://doi.org/10.1016/S2095-3119(20)63292-0	egg/larva	2019	CHN	China	Guangxi	21.914	108.511		Literature
91	https://doi.org/10.1016/S2095-3119(20)63292-0	egg/larva	2019	CHN	China	Guangxi	24.224	109.483		Literature
92	https://doi.org/10.1016/S2095-3119(20)63292-0	egg/larva	2019	CHN	China	Yunnan	22.509	99.892		Literature
93	https://doi.org/10.1016/S2095-3119(20)63292-0	egg/larva	2019	CHN	China	Yunnan	23.972	97.781		Literature
94	https://doi.org/10.1016/S2095-3119(20)63292-0	egg/larva	2019	CHN	China	Yunnan	25.88	101.827		Literature
95	https://doi.org/10.1016/S2095-3119(20)63292-0	egg/larva	2019	CHN	China	Fujian	26.889	120.03		Literature
96	https://doi.org/10.1016/S2095-3119(20)63292-0	egg/larva	2019	CHN	China	Fujian	27.131	118.612		Literature
97	https://doi.org/10.1016/S2095-3119(20)63292-0	egg/larva	2020	CHN	China	Yunnan	25.886	103.117		Literature
99	https://doi.org/10.1016/S2095-3119(20)63292-0	egg/larva	2019	CHN	China	Yunnan	25.389	103.415		Literature
100	https://doi.org/10.1016/S2095-3119(20)63292-0	egg/larva	2019	CHN	China	Hunan	27.022	112.848		Literature
101	http://dx.doi.org/10.3391/bir.2021.10.1.10	egg/larva	2019	MA	Malaysia	Kedah	6.33953	100.41		Literature
102	https://doi.org/10.1371/journal.pone.0181982	larva	2016	TO	Togo	TadiÃ©nou	6.7031	0.82557		Literature
103	https://doi.org/10.1371/journal.pone.0181982	larva	2016	TO	Togo	Agbalaho	6.3005	1.01927		Literature
104	https://doi.org/10.1371/journal.pone.0181982	larva	2016	TO	Togo	Agbalaho	6.3169	1.01355		Literature
105	https://doi.org/10.1371/journal.pone.0181982	larva	2016	TO	Togo		6.58167	1.88372		Literature
106	https://doi.org/10.1371/journal.pone.0181982	larva	2016	TO	Togo		6.48692	1.18783		Literature
107	https://doi.org/10.1371/journal.pone.0181982	larva	2016	TO	Togo		6.47597	0.90413		Literature
108	https://doi.org/10.1371/journal.pone.0181982	larva	2016	TO	Togo		6.41095	0.94993		Literature
109	https://doi.org/10.1371/journal.pone.0181982	larva	2016	TO	Togo		9.3576	0.79245		Literature
110	https://doi.org/10.1371/journal.pone.0181982	larva	2016	TO	Togo		6.17593	1.21075		Literature
111	https://doi.org/10.1371/journal.pone.0181982	larva	2016	TO	Togo		8.29228	1.09547		Literature
112	https://doi.org/10.1371/journal.pone.0181982	larva	2016	TO	Togo		9.60482	1.23945		Literature
113	https://doi.org/10.1371/journal.pone.0181982	larva	2016	TO	Togo		6.1667	1.21652		Literature
114	https://doi.org/10.1371/journal.pone.0181982	larva	2016	TO	Togo		9.61667	1.11388		Literature
115	https://doi.org/10.1371/journal.pone.0181982	larva	2016	TO	Togo		6.17803	1.21043		Literature
116	https://doi.org/10.1371/journal.pone.0181982	larva	2016	TO	Togo		6.49385	1.19803		Literature
117	https://doi.org/10.1371/journal.pone.0181982	larva	2016	TO	Togo		9.3958	0.81078		Literature
118	https://doi.org/10.1371/journal.pone.0181982	larva	2016	TO	Togo		6.50573	1.19542		Literature
119	https://doi.org/10.1371/journal.pone.0181982	larva	2016	TO	Togo		6.50637	1.5508		Literature
120	https://doi.org/10.1371/journal.pone.0181982	larva	2016	TO	Togo		6.22348	1.5514		Literature
121	https://doi.org/10.1371/journal.pone.0181982	larva	2016	TO	Togo		6.51088	1.61592		Literature
122	https://doi.org/10.1371/journal.pone.0181982	larva	2016	TO	Togo		6.49083	1.3146		Literature
123	https://doi.org/10.1371/journal.pone.0181982	larva	2017	TO	Togo		9.55357	1.1836		Literature
125	https://doi.org/10.1371/journal.pone.0165632	specimens (immature stages and adult moths)	2016	BEN	Benin	Akassato	6.49817	2.3628		Literature
126	https://doi.org/10.1371/journal.pone.0165632	specimens (immature stages and adult moths)	2016	BEN	Benin	Allada	6.66084	2.16137		Literature
127	https://doi.org/10.1371/journal.pone.0165632	specimens (immature stages and adult moths)	2016	BEN	Benin	SÃ©kou	6.63654	2.21813		Literature
128	https://doi.org/10.1371/journal.pone.0165632	specimens (immature stages and adult moths)	2016	BEN	Benin	ZÃ©	6.59001	2.27715		Literature
129	https://doi.org/10.1371/journal.pone.0165632	specimens (immature stages and adult moths)	2016	BEN	Benin	Glo	6.56125	2.2917		Literature
130	https://doi.org/10.1371/journal.pone.0165632	specimens (immature stages and adult moths)	2016	BEN	Benin	Bohicon	7.08611	2.10446		Literature
131	https://doi.org/10.1371/journal.pone.0165632	specimens (immature stages and adult moths)	2016	BEN	Benin	Massi	7.00586	2.20724		Literature
132	https://doi.org/10.1371/journal.pone.0165632	specimens (immature stages and adult moths)	2016	NIG	Nigeria	Ibadan	7.43481	3.88736		Literature
133	https://doi.org/10.1371/journal.pone.0165632	specimens (immature stages and adult moths)	2016	NIG	Nigeria	Ibadan	7.50294	3.89655		Literature
134	https://doi.org/10.1371/journal.pone.0165632	specimens (immature stages and adult moths)	2016	NIG	Nigeria	Ikenne	6.84967	3.70572		Literature
135	https://doi.org/10.1371/journal.pone.0165632	specimens (immature stages and adult moths)	2016	NIG	Nigeria	Kadwa	11.6425	8.43278		Literature
136	https://doi.org/10.1371/journal.pone.0165632	specimens (immature stages and adult moths)	2016	NIG	Nigeria	Kano state	11.6025	8.46056		Literature
137	https://doi.org/10.1371/journal.pone.0165632	specimens (immature stages and adult moths)	2016	STP	SÃ£o TomÃ© and PrÃ­ncipe	Porto Allegre	0.03511	6.53152		Literature
138	https://doi.org/10.1371/journal.pone.0165632	specimens (immature stages and adult moths)	2016	STP	SÃ£o TomÃ© and PrÃ­ncipe	Mesquita	0.34497	6.69746		Literature
139	https://doi.org/10.1371/journal.pone.0165632	specimens (immature stages and adult moths)	2016	STP	SÃ£o TomÃ© and PrÃ­ncipe	Pinheira	0.28533	6.71619		Literature
140	https://doi.org/10.1371/journal.pone.0165632	specimens (immature stages and adult moths)	2016	TO	Togo	LomÃ©	6.17603	1.21063		Literature
141	https://doi.org/10.1038/s41598-018-21954-1	specimens	2016	BUR	Burundi	Cibitoke	-2.8869	29.1248		Literature
145	https://doi.org/10.1038/s41598-018-21954-1	specimens	2017	KE	Kenya	Meru	-0.0579	37.4681		Literature
146	https://doi.org/10.1038/s41598-018-21954-1	specimens	2017	KE	Kenya	Nakuru	-0.5214	36.0907		Literature
147	https://doi.org/10.1038/s41598-018-21954-1	specimens	2017	KE	Kenya	Homa Bay	-0.5046	34.4345		Literature
148	https://doi.org/10.1038/s41598-018-21954-1	specimens	2017	KE	Kenya	Kirinyaga	-0.3099	37.2696		Literature
149	https://doi.org/10.1038/s41598-018-21954-1	specimens	2017	KE	Kenya	Kericho	-0.1241	35.3361		Literature
150	https://doi.org/10.1038/s41598-018-21954-1	specimens	2017	KE	Kenya	Narok	-0.9776	35.0463		Literature
151	https://doi.org/10.1038/s41598-018-21954-1	specimens	2016	STP	SÃ£o TomÃ© and PrÃ­ncipe	Caue	0.0351	6.5315		Literature
152	https://doi.org/10.1038/s41598-018-21954-1	specimens	2016	STP	SÃ£o TomÃ© and PrÃ­ncipe	Cantagalo	0.2853	6.7162		Literature
153	https://doi.org/10.1038/s41598-018-21954-1	specimens	2016	TO	Togo	Plateaux	6.9889	0.6537		Literature
154	https://doi.org/10.1371/journal.pone.0171743	larva	2013	TnT	Trinidad and Tobago	San Juan	10.6544	-61.4342		Literature
156	https://doi.org/10.1371/journal.pone.0171745	larva	2013	BAR	Barbados	Oistins	13.0728	-59.5258		Literature
157	https://doi.org/10.1371/journal.pone.0171745	larva	2015	BAR	Barbados	Kendal	13.145	-59.4992		Literature
158	https://doi.org/10.1371/journal.pone.0171745	adult	2015	BAR	Barbados	Workmans	13.14	-59.5458		Literature
159	https://doi.org/10.1371/journal.pone.0171745	adult	2015	BAR	Barbados	Work Hall	13.1256	-59.4558		Literature
160	https://doi.org/10.1371/journal.pone.0171745	adult	2015	BAR	Barbados	Holetown	13.1842	-59.6303		Literature
161	https://doi.org/10.1371/journal.pone.0171745	larva	2014	DOM	Dominica	Dublanc	15.5097	-61.4492		Literature
163	https://doi.org/10.1371/journal.pone.0171745	larva	2014	SKN	Saint Kitts and Nevis	Sandy Point Town	17.3725	-62.8439		Literature
165	https://doi.org/10.1371/journal.pone.0171745	adult	2015	SKN	Saint Kitts and Nevis	Sandy Point Town	17.3725	-62.8439		Literature
166	https://doi.org/10.1371/journal.pone.0171745	adult	2015	SKN	Saint Kitts and Nevis	Basseterre	17.235	-62.6442		Literature
167	https://doi.org/10.1371/journal.pone.0171745	adult	2015	SKN	Saint Kitts and Nevis	Saint Pauls	17.4017	-62.8256		Literature
168	https://doi.org/10.1371/journal.pone.0171745	adult	2015	SKN	Saint Kitts and Nevis	Phillip's Village	17.3603	-62.7617		Literature
169	https://doi.org/10.1371/journal.pone.0171745	adult	2015	DR	Dominian Republic	Santo Domingo	18.4858	-69.9311		Literature
171	https://doi.org/10.1371/journal.pone.0171745	larva	2005	PRG	Paraguay	CaacupÃ©	-25.3808	-57.1575		Literature
172	https://doi.org/10.1371/journal.pone.0171745	larva	2005	PRG	Paraguay	Guayaibi	-24.5258	-56.4075		Literature
174	https://doi.org/10.1371/journal.pone.0171745	larva	2012	BOL	Bolivia	Cotoca	-17.7725	-62.8733		Literature
175	https://doi.org/10.1371/journal.pone.0171745	adult	2014	PERU	Peru	La Molina	-12.0819	-76.9281		Literature
177	https://doi.org/10.1371/journal.pone.0171745	adult	2012	US	USA	Florida	29.6578	-82.3017		Literature
178	https://doi.org/10.1371/journal.pone.0171745	adult	2012	US	USA	Florida	26.6103	-81.0753		Literature
179	https://doi.org/10.1371/journal.pone.0171745	adult	2012	US	USA	Florida	25.5514	-80.6325		Literature
180	https://doi.org/10.1371/journal.pone.0171745	adult	2012	US	USA	Florida	28.4844	-81.2517		Literature
181	https://doi.org/10.1371/journal.pone.0171745	adult	2012	US	USA	Florida	26.6514	-80.2767		Literature
182	https://doi.org/10.1371/journal.pone.0171745	adult	2012	US	USA	Florida	30.2483	-82.9931		Literature
183	https://doi.org/10.1093/jee/tov203	larva	2012	AR	Argentina	TucumÃ¡n	-26.4667	-65.3		Literature
184	https://doi.org/10.1093/jee/tov203	larva	2012	AR	Argentina	Buenos Aires	-33.7026	-60.6641		Literature
185	https://doi.org/10.1093/jee/tov203	larva	2012	AR	Argentina	CÃ³rdoba	-31.4264	-62.2298		Literature
186	https://doi.org/10.1093/jee/tov203	larva	2012	AR	Argentina	TucumÃ¡n	-27.7484	-65.5001		Literature
187	https://doi.org/10.1093/jee/tov203	larva	2012	AR	Argentina	Santiago del Estero	-27.9671	-63.7942		Literature
188	https://doi.org/10.1093/jee/tov203	larva	2012	AR	Argentina	Santiago del Estero	-28.7222	-62.4833		Literature
189	https://doi.org/10.1093/jee/tov203	larva	2012	AR	Argentina	Santa FÃ©	-29.6807	-60.2502		Literature
190	https://doi.org/10.1093/jee/tov203	larva	2012	AR	Argentina	Misiones	-27.6574	-55.4386		Literature
191	https://doi.org/10.1093/jee/tov203	larva	2012	AR	Argentina	Corrientes	-28.4497	-56.1078		Literature
192	https://doi.org/10.1093/jee/tov203	larva	2012	AR	Argentina	Chaco	-26.6299	-60.8855		Literature
193	https://doi.org/10.1093/jee/tov203	larva	2012	AR	Argentina	Santiago del Estero	-27.9801	-65.1619		Literature
195	https://doi.org/10.1093/jee/tov203	larva	2012	AR	Argentina	Salta	-24.8806	-64.1871		Literature
196	https://doi.org/10.1093/jee/tov203	larva	2012	AR	Argentina	Salta	-23.8257	-64.7981		Literature
197	https://doi.org/10.1093/jee/tov203	larva	2013	AR	Argentina	Corrientes	-27.3412	-57.9755		Literature
198	https://doi.org/10.1093/jee/tov203	larva	2014	AR	Argentina	Chaco	-27.4865	-61.6641		Literature
199	https://doi.org/10.1093/jee/tov203	larva	2015	AR	Argentina	Santa FÃ©	-29.7222	-62.0936		Literature
200	https://doi.org/10.1093/jee/tov203	larva	2016	AR	Argentina	Catamarca	-28.1412	-65.3996		Literature
201	https://doi.org/10.1603/EC11332	lab colonies	2010	AR	Argentina	TucumÃ¡n	-26.7448	-65.2332		Literature
202	https://doi.org/10.1603/EC11332	lab colonies	2010	AR	Argentina	TucumÃ¡n	-26.9192	-64.8936		Literature
203	https://doi.org/10.1603/EC11332	lab colonies	2010	AR	Argentina	TucumÃ¡n	-27.3324	-65.6916		Literature
204	https://doi.org/10.1603/EC11332	lab colonies	2011	AR	Argentina	Catamarca	-28.0507	-65.4974		Literature
205	https://doi.org/10.1603/EC11332	lab colonies	2011	AR	Argentina	Santiago del Estero	-27.3969	-64.9074		Literature
206	https://doi.org/10.1603/EC11332	lab colonies	2011	AR	Argentina	Santiago del Estero	-27.6447	-62.3541		Literature
207	https://doi.org/10.1603/EC11332	lab colonies	2011	AR	Argentina	Santiago del Estero	-28.8651	-62.1449		Literature
208	https://doi.org/10.1603/EC11332	lab colonies	2011	AR	Argentina	Chaco	-27.0735	-61.0438		Literature
209	https://doi.org/10.1603/EC11332	lab colonies	2011	AR	Argentina	Chaco	-26.5198	-59.3435		Literature
210	https://doi.org/10.1603/EC11332	lab colonies	2011	AR	Argentina	Corrientes	-27.3966	-57.664		Literature
211	https://doi.org/10.1603/EC11332	lab colonies	2011	AR	Argentina	Corrientes	-28.5571	-56.0588		Literature
212	https://doi.org/10.1603/EC11332	lab colonies	2011	AR	Argentina	Corrientes	-29.1981	-58.0385		Literature
213	https://doi.org/10.1603/EC11332	lab colonies	2011	AR	Argentina	Santa FÃ©	-28.9298	-59.5562		Literature
214	https://doi.org/10.1603/EC11332	lab colonies	2011	AR	Argentina	Buenos Aires	-33.7046	-60.6626		Literature
215	https://doi.org/10.1007/s12600-022-01018-x	larva	2018	KE	Kenya	Kitale	1.203	34.777		Literature
216	https://doi.org/10.1007/s12600-022-01018-x	larva	2018	KE	Kenya	Bungoma	0.655	34.557		Literature
217	https://doi.org/10.1007/s12600-022-01018-x	larva	2018	KE	Kenya	Makutano	-0.727	37.273		Literature
218	https://doi.org/10.1007/s12600-022-01018-x	larva	2019	KE	Kenya	Murang'a	-0.923	37.15		Literature
219	https://doi.org/10.3390/agronomy13010203	larva/pupa	2017	KE	Kenya	Kiboko	-2.35	37.116	945	Literature
221	https://doi.org/10.3390/agronomy13010203	larva/pupa	2017	KE	Kenya	Machakos	-1.52	37.23	1568	Literature
223	https://doi.org/10.1093/jee/100.3.954	adult	2002	US	USA	Key West	24.5636	-81.7639		Literature
224	https://doi.org/10.1093/jee/100.3.954	adult/larva	2003	US	USA	Miami-Dade	25.62	-80.594		Literature
230	https://doi.org/10.1093/jee/100.3.954	adult	2005	US	USA	Hague	29.7662	-82.4386		Literature
232	https://doi.org/10.1093/jee/100.3.954	adult	2003	US	USA	Quincy	30.5767	-84.5781		Literature
233	https://doi.org/10.1093/jee/100.3.954	larva	2003	US	USA	Avon Park	27.6058	-81.5066		Literature
234	https://doi.org/10.1093/jee/100.3.954	larva	2003	US	USA	Belle Glade	26.6913	-80.6715		Literature
235	https://doi.org/10.1093/jee/100.3.954	larva	2003	US	USA	Okeechobee	27.2374	-80.8271		Literature
236	https://doi.org/10.1093/jee/100.3.954	larva	2006	US	USA	Homestead	25.4678	-80.4492		Literature
237	https://doi.org/10.1093/jee/100.3.954	larva	2005	BR	Brazil	Palotina, Parana	-24.3	-53.844		Literature
238	https://doi.org/10.1093/jee/100.3.954	larva	2005	BR	Brazil	Campo Verde, Mato Grosso	-15.5505	-55.1687		Literature
240	https://doi.org/10.1093/jee/100.3.954	larva	2005	BR	Brazil	Primavera do Leste, Mato Grosso	-15.5533	-54.3196		Literature
243	https://doi.org/10.1603/EC09253	adult	2007	PR	Puerto Rico	Isabela	18.4491	-66.9922		Literature
246	https://doi.org/10.1603/EC09253	adult	2007	PR	Puerto Rico	Juana Diaz	18.0516	-66.505		Literature
250	https://doi.org/10.1603/EC09253	adult	2007	US	USA	Alachua	29.7782	-82.4808		Literature
253	https://doi.org/10.1603/EC09253	adult	2003	US	USA	Levy	29.3374	-82.7068		Literature
254	https://doi.org/10.1603/EC09253	adult	2006	US	USA	Gadsden	30.5578	-84.6172		Literature
255	https://doi.org/10.1603/EC09253	adult	2007	US	USA	Lowndes	30.8597	-83.193		Literature
256	https://doi.org/10.1603/EC09253	adult	2006	US	USA	Hidalgo	26.4647	-98.1624		Literature
258	https://doi.org/10.1603/EC09253	adult	2006	US	USA	Tom Green	31.3918	-100.455		Literature
259	https://doi.org/10.1603/EC09253	adult	2004	US	USA	Brazos	30.7145	-96.3203		Literature
260	https://doi.org/10.1603/EC09253	larva	2005	BR	Brazil	Mato Grosso	-13.4134	-55.2		Literature
262	https://doi.org/10.1603/EC09253	larva	2005	BR	Brazil	Parana	-24.5536	-51.5772		Literature
263	https://www.butterfliesandmoths.org/sighting_details/1109368	adult	2016	US	USA	Arkansas	35.3346	-94.2978		butterfiles and moths dataset
264	https://www.butterfliesandmoths.org/sighting_details/1109610	adult	2016	CA	Canada	Ontario	43.5358	-79.9584		butterfiles and moths dataset
265	https://www.butterfliesandmoths.org/sighting_details/1110405	adult	2017	US	USA	Pennsylvania	40.4861	-75.4396		butterfiles and moths dataset
266	https://www.butterfliesandmoths.org/sighting_details/1115727	larva	2017	US	USA	Texas	29.7071	-95.3948		butterfiles and moths dataset
267	https://www.butterfliesandmoths.org/sighting_details/1124883	larva	2017	US	USA	New York	43.2212	-77.6094		butterfiles and moths dataset
268	https://www.butterfliesandmoths.org/sighting_details/1128229	adult	2017	US	USA	Florida	28.099	-81.5103		butterfiles and moths dataset
269	https://www.butterfliesandmoths.org/sighting_details/1129674	larva	2017	US	USA	Maryland	39.3189	-77.6227		butterfiles and moths dataset
270	https://www.butterfliesandmoths.org/sighting_details/1130367	larva	2017	US	USA	Oklahoma	34.5154	-96.9676		butterfiles and moths dataset
271	https://www.butterfliesandmoths.org/sighting_details/1131610	larva	2017	US	USA	Arkansas	34.6421	-92.2432		butterfiles and moths dataset
272	https://www.butterfliesandmoths.org/sighting_details/1133681	adult	2016	US	USA	West Virginia	37.4215	-81.016		butterfiles and moths dataset
273	https://www.butterfliesandmoths.org/sighting_details/1135959	adult	2017	US	USA	Wisconsin	43.184	-87.968		butterfiles and moths dataset
274	https://www.butterfliesandmoths.org/sighting_details/1136803	larva	2017	US	USA	Oklahoma	36.1532	-95.9504		butterfiles and moths dataset
275	https://www.butterfliesandmoths.org/sighting_details/1137252	larva	2017	US	USA	Pennsylvania	39.8885	-75.4101		butterfiles and moths dataset
276	https://www.butterfliesandmoths.org/sighting_details/1137406	adult	2017	US	USA	Wisconsin	35.3461	-97.4671		butterfiles and moths dataset
277	https://www.butterfliesandmoths.org/sighting_details/1137697	larva	2017	US	USA	Oklahoma	35.3781	-97.565		butterfiles and moths dataset
278	https://www.butterfliesandmoths.org/sighting_details/1138508	pupa	2017	US	USA	Indiana	38.3899	-86.196		butterfiles and moths dataset
279	https://www.butterfliesandmoths.org/sighting_details/1138782	adult	2017	US	USA	Indiana	40.2858	-86.4592		butterfiles and moths dataset
280	https://www.butterfliesandmoths.org/sighting_details/1139859	adult	2017	US	USA	Wisconsin	43.192	-87.9725		butterfiles and moths dataset
281	https://www.butterfliesandmoths.org/sighting_details/1145645	adult	2017	US	USA	Florida	27.2497	-81.8682		butterfiles and moths dataset
282	https://www.butterfliesandmoths.org/sighting_details/1146254	adult	2017	US	USA	Wisconsin	44.597	-89.2708		butterfiles and moths dataset
283	https://www.butterfliesandmoths.org/sighting_details/1146638	larva	2017	US	USA	Texas	31.5245	-97.8209		butterfiles and moths dataset
284	https://www.butterfliesandmoths.org/sighting_details/1147023	adult	2017	US	USA	Michigan	42.3576	-85.5899		butterfiles and moths dataset
285	https://www.butterfliesandmoths.org/sighting_details/1147610	adult	2017	US	USA	New York	42.4537	-76.4757		butterfiles and moths dataset
286	https://www.butterfliesandmoths.org/sighting_details/1147843	adult	2017	US	USA	Wisconsin	43.1163	-89.6439		butterfiles and moths dataset
287	https://www.butterfliesandmoths.org/sighting_details/1148048	larva	2017	US	USA	Texas	29.6221	-98.4431		butterfiles and moths dataset
288	https://www.butterfliesandmoths.org/sighting_details/1151756	adult	2018	US	USA	Florida	28.4294	-80.7175		butterfiles and moths dataset
289	https://www.butterfliesandmoths.org/sighting_details/1167883	adult	2018	US	USA	Arkansas	36.1208	-94.1518		butterfiles and moths dataset
290	https://www.butterfliesandmoths.org/sighting_details/1171146	adult	2018	US	USA	West Virginia	37.4191	-81.0159		butterfiles and moths dataset
291	https://www.butterfliesandmoths.org/sighting_details/1180555	adult	2018	US	USA	Illinois	42.3474	-88.0276		butterfiles and moths dataset
292	https://www.butterfliesandmoths.org/sighting_details/1181431	adult	2018	US	USA	Maryland	39.0858	-76.7452		butterfiles and moths dataset
293	https://www.butterfliesandmoths.org/sighting_details/1185215	adult	2018	US	USA	Wisconsin	42.7028	-87.8144		butterfiles and moths dataset
294	https://www.butterfliesandmoths.org/sighting_details/1185410	larva	2018	US	USA	Washington	40.1583	-80.277		butterfiles and moths dataset
295	https://www.butterfliesandmoths.org/sighting_details/1188030	adult	2018	US	USA	Illinois	42.3473	-88.027		butterfiles and moths dataset
296	https://www.butterfliesandmoths.org/sighting_details/1188120	larva	2018	US	USA	Texas	32.6106	-97.3195		butterfiles and moths dataset
297	https://www.butterfliesandmoths.org/sighting_details/1188135	larva	2018	US	USA	Texas	33.7705	-96.5195		butterfiles and moths dataset
298	https://www.butterfliesandmoths.org/sighting_details/1188477	larva	2018	US	USA	Texas	33.0341	-97.0336		butterfiles and moths dataset
299	https://www.butterfliesandmoths.org/sighting_details/1189174	larva	2018	US	USA	Texas	32.5009	-94.7548		butterfiles and moths dataset
300	https://www.butterfliesandmoths.org/sighting_details/1189397	adult	2018	US	USA	Illinois	42.3472	-88.0276		butterfiles and moths dataset
301	https://www.butterfliesandmoths.org/sighting_details/1189660	larva	2018	US	USA	Arkansas	34.7504	-92.3243		butterfiles and moths dataset
302	https://www.butterfliesandmoths.org/sighting_details/1189979	adult	2018	US	USA	Minnesota	44.8863	-93.0828		butterfiles and moths dataset
303	https://www.butterfliesandmoths.org/sighting_details/1190923	adult	2018	US	USA	Arizona	31.388	-111.096		butterfiles and moths dataset
304	https://www.butterfliesandmoths.org/sighting_details/1192441	larva	2018	US	USA	Texas	32.6756	-97.785		butterfiles and moths dataset
305	https://www.butterfliesandmoths.org/sighting_details/1193198	adult	2018	US	USA	Maryland	39.1018	-76.7186		butterfiles and moths dataset
306	https://www.butterfliesandmoths.org/sighting_details/1193207	adult	2018	US	USA	Maryland	39.1058	-76.7127		butterfiles and moths dataset
307	https://www.butterfliesandmoths.org/sighting_details/1193404	adult	2018	US	USA	Maryland	39.0861	-76.6023		butterfiles and moths dataset
308	https://www.butterfliesandmoths.org/sighting_details/1194259	adult	2018	US	USA	Maryland	39.1044	-76.7167		butterfiles and moths dataset
309	https://www.butterfliesandmoths.org/sighting_details/1194356	adult	2018	US	USA	Texas	26.1779	-98.3668		butterfiles and moths dataset
310	https://www.butterfliesandmoths.org/sighting_details/1194608	adult	2018	US	USA	Florida	28.4288	-80.7186		butterfiles and moths dataset
311	https://www.butterfliesandmoths.org/sighting_details/1194691	adult	2018	US	USA	Maryland	39.0804	-76.7938		butterfiles and moths dataset
312	https://www.butterfliesandmoths.org/sighting_details/1199165	adult	2018	US	USA	Kansas	38.072	-98.4873		butterfiles and moths dataset
313	https://www.butterfliesandmoths.org/sighting_details/1199361	adult	2018	US	USA	Georgia	33.8327	-84.323		butterfiles and moths dataset
314	https://www.butterfliesandmoths.org/sighting_details/1200113	adult	2018	US	USA	Illinois	42.3475	-88.0274		butterfiles and moths dataset
315	https://www.butterfliesandmoths.org/sighting_details/1202733	adult	2019	US	USA	Florida	28.1239	-82.4308		butterfiles and moths dataset
316	https://www.butterfliesandmoths.org/sighting_details/1206815	adult	2019	US	USA	Florida	30.1077	-81.4292		butterfiles and moths dataset
317	https://www.butterfliesandmoths.org/sighting_details/1208925	adult	2018	US	USA	Georgia	32.8491	-83.8878		butterfiles and moths dataset
318	https://www.butterfliesandmoths.org/sighting_details/1225267	adult	2018	US	USA	Oklahoma	36.3789	-97.8733		butterfiles and moths dataset
319	https://www.butterfliesandmoths.org/sighting_details/1235144	adult	2019	US	USA	Indiana	39.9788	-86.4087		butterfiles and moths dataset
320	https://www.butterfliesandmoths.org/sighting_details/1236119	adult	2019	US	USA	Indiana	39.9502	-85.8726		butterfiles and moths dataset
321	https://www.butterfliesandmoths.org/sighting_details/1236421	adult	2019	US	USA	Pennsylvania	40.4697	-75.6253		butterfiles and moths dataset
322	https://www.butterfliesandmoths.org/sighting_details/1236608	adult	2019	US	USA	Maryland	39.0535	-77.2142		butterfiles and moths dataset
323	https://www.butterfliesandmoths.org/sighting_details/1237426	adult	2019	US	USA	Indiana	41.087	-87.4111		butterfiles and moths dataset
324	https://www.butterfliesandmoths.org/sighting_details/1239408	adult	2019	US	USA	Pennsylvania	39.9801	-76.3759		butterfiles and moths dataset
325	https://www.butterfliesandmoths.org/sighting_details/1241213	adult	2019	US	USA	New York	42.4419	-76.7578		butterfiles and moths dataset
326	https://www.butterfliesandmoths.org/sighting_details/1242030	adult	2017	US	USA	Florida	27.54	-82.3868		butterfiles and moths dataset
327	https://www.butterfliesandmoths.org/sighting_details/1242441	adult	2019	US	USA	Virginia	37.6494	-75.7415		butterfiles and moths dataset
328	https://www.butterfliesandmoths.org/sighting_details/1250910	larva	2020	US	USA	New York	40.834	-73.247		butterfiles and moths dataset
329	https://www.butterfliesandmoths.org/sighting_details/1251215	adult	2020	US	USA	Florida	26.3427	-80.1135		butterfiles and moths dataset
330	https://www.butterfliesandmoths.org/sighting_details/1264091	adult	2020	US	USA	Georgia	31.3094	-81.4634		butterfiles and moths dataset
331	https://www.butterfliesandmoths.org/sighting_details/1267168	adult	2020	US	USA	South Carolina	33.5723	-81.9497		butterfiles and moths dataset
332	https://www.butterfliesandmoths.org/sighting_details/1271935	adult	2020	US	USA	Georgia	31.3095	-81.4634		butterfiles and moths dataset
333	https://www.butterfliesandmoths.org/sighting_details/1273416	adult	2020	US	USA	Maryland	39.502	-79.3844		butterfiles and moths dataset
334	https://www.butterfliesandmoths.org/sighting_details/1273612	adult	2020	US	USA	Illinois	41.9539	-88.2473		butterfiles and moths dataset
335	https://www.butterfliesandmoths.org/sighting_details/1273835	adult	2020	US	USA	Virginia	37.2364	-80.4337		butterfiles and moths dataset
336	https://www.butterfliesandmoths.org/sighting_details/1278282	larva	2020	US	USA	Indiana	41.5587	-85.8293		butterfiles and moths dataset
337	https://www.butterfliesandmoths.org/sighting_details/1278709	adult	2020	US	USA	Ohio	39.6996	-84.3804		butterfiles and moths dataset
338	https://www.butterfliesandmoths.org/sighting_details/1279065	adult	2020	US	USA	Ohio	40.8654	-82.3941		butterfiles and moths dataset
339	https://www.butterfliesandmoths.org/sighting_details/1279077	adult	2020	US	USA	South Carolina	33.5722	-81.9499		butterfiles and moths dataset
340	https://www.butterfliesandmoths.org/sighting_details/1279140	adult	2020	US	USA	Texas	29.7653	-95.7326		butterfiles and moths dataset
341	https://www.butterfliesandmoths.org/sighting_details/1279197	adult	2020	US	USA	South Carolina	34.3856	-79.3726		butterfiles and moths dataset
342	https://www.butterfliesandmoths.org/sighting_details/1279275	adult	2020	CA	Canada	Ontario	43.2079	-79.9773		butterfiles and moths dataset
343	https://www.butterfliesandmoths.org/sighting_details/1282444	adult	2016	US	USA	New Jersey	41.1041	-74.6954		butterfiles and moths dataset
344	https://www.butterfliesandmoths.org/sighting_details/1284272	adult	2021	US	USA	Florida	27.5265	-82.7368		butterfiles and moths dataset
345	https://www.butterfliesandmoths.org/sighting_details/1284291	adult	2018	US	USA	Minnesota	46.5336	-92.754		butterfiles and moths dataset
346	https://www.butterfliesandmoths.org/sighting_details/1295165	adult	2021	US	USA	Florida	29.6756	-82.3807		butterfiles and moths dataset
347	https://www.butterfliesandmoths.org/sighting_details/1302746	adult	2021	US	USA	New York	40.8162	-73.9546		butterfiles and moths dataset
348	https://www.butterfliesandmoths.org/sighting_details/1304550	adult	2021	US	USA	Virginia	37.3308	-77.3446		butterfiles and moths dataset
349	https://www.butterfliesandmoths.org/sighting_details/1305135	adult	2021	US	USA	Georgia	33.3848	-81.9659		butterfiles and moths dataset
350	https://www.butterfliesandmoths.org/sighting_details/1305830	adult	2021	US	USA	Wisconsin	44.4725	-89.5268		butterfiles and moths dataset
351	https://www.butterfliesandmoths.org/sighting_details/1306878	adult	2021	US	USA	New York	42.554	-76.2919		butterfiles and moths dataset
352	https://www.butterfliesandmoths.org/sighting_details/1306944	adult	2021	US	USA	Indiana	41.5587	-85.8294		butterfiles and moths dataset
353	https://www.butterfliesandmoths.org/sighting_details/1307087	adult	2021	US	USA	Ohio	41.001	-80.6212		butterfiles and moths dataset
354	https://www.butterfliesandmoths.org/sighting_details/1307229	adult	2021	US	USA	Wisconsin	44.4724	-89.5267		butterfiles and moths dataset
355	https://www.butterfliesandmoths.org/sighting_details/1307255	adult	2021	US	USA	New Hampshire	42.7635	-71.189		butterfiles and moths dataset
356	https://www.butterfliesandmoths.org/sighting_details/1307629	adult	2021	US	USA	Virginia	37.3307	-77.345		butterfiles and moths dataset
357	https://www.butterfliesandmoths.org/sighting_details/1307648	adult	2021	CA	Canada	Ontario	44.2204	-78.2387		butterfiles and moths dataset
358	https://www.butterfliesandmoths.org/sighting_details/1308383	adult	2021	US	USA	Pennsylvania	40.9793	-79.8004		butterfiles and moths dataset
359	https://www.butterfliesandmoths.org/sighting_details/1309278	adult	2021	US	USA	Nebraska	40.5913	-98.3722		butterfiles and moths dataset
360	https://www.butterfliesandmoths.org/sighting_details/1309772	adult	2021	US	USA	Wisconsin	44.4724	-89.5269		butterfiles and moths dataset
361	https://www.butterfliesandmoths.org/sighting_details/1309803	adult	2021	US	USA	Minnesota	45.0285	-92.8622		butterfiles and moths dataset
362	https://www.butterfliesandmoths.org/sighting_details/1310279	adult	2021	US	USA	Virginia	37.3467	-77.3423		butterfiles and moths dataset
363	https://www.butterfliesandmoths.org/sighting_details/1310325	adult	2021	US	USA	Nebraska	40.8835	-98.3735		butterfiles and moths dataset
364	https://www.butterfliesandmoths.org/sighting_details/1310463	adult	2021	US	USA	Nebraska	40.5911	-98.3722		butterfiles and moths dataset
365	https://www.butterfliesandmoths.org/sighting_details/1310765	adult	2021	US	USA	Wisconsin	44.9651	-89.6206		butterfiles and moths dataset
366	https://www.butterfliesandmoths.org/sighting_details/1311388	adult	2021	US	USA	Virginia	37.3306	-77.3449		butterfiles and moths dataset
367	https://www.butterfliesandmoths.org/sighting_details/1311693	adult	2021	US	USA	Virginia	37.4471	-77.5814		butterfiles and moths dataset
368	https://www.butterfliesandmoths.org/sighting_details/1311759	adult	2018	US	USA	Georgia	33.8325	-84.3229		butterfiles and moths dataset
369	https://www.butterfliesandmoths.org/sighting_details/1312121	adult	2021	US	USA	Pennsylvania	40.8646	-79.9451		butterfiles and moths dataset
370	https://www.butterfliesandmoths.org/sighting_details/1312479	adult	2021	US	USA	Virginia	37.4513	-77.5813		butterfiles and moths dataset
371	https://www.butterfliesandmoths.org/sighting_details/1312631	adult	2021	CA	Canada	Ontario	43.2079	-79.9771		butterfiles and moths dataset
372	https://www.butterfliesandmoths.org/sighting_details/1312813	adult	2021	US	USA	Georgia	34.6491	-83.3005		butterfiles and moths dataset
373	https://www.butterfliesandmoths.org/sighting_details/1312891	adult	2021	US	USA	Indiana	39.9265	-86.2223		butterfiles and moths dataset
374	https://www.butterfliesandmoths.org/sighting_details/1312998	adult	2021	CA	Canada	Ontario	42.0279	-82.8243		butterfiles and moths dataset
375	https://www.butterfliesandmoths.org/sighting_details/1313074	adult	2021	US	USA	Pennsylvania	40.9785	-79.8		butterfiles and moths dataset
376	https://www.butterfliesandmoths.org/sighting_details/1313430	adult	2021	US	USA	Wisconsin	44.4725	-89.5263		butterfiles and moths dataset
377	https://www.butterfliesandmoths.org/sighting_details/1313555	adult	2021	US	USA	Illinois	41.9537	-88.2472		butterfiles and moths dataset
378	https://www.butterfliesandmoths.org/sighting_details/1314329	adult	2021	CA	Canada	Ontario	44.5723	-77.7382		butterfiles and moths dataset
379	https://www.butterfliesandmoths.org/sighting_details/1314363	adult	2021	US	USA	New Jersey	39.9049	-75.0271		butterfiles and moths dataset
380	https://www.butterfliesandmoths.org/sighting_details/1314445	larva	2021	US	USA	Nebraska	40.6044	-98.3784		butterfiles and moths dataset
381	https://www.butterfliesandmoths.org/sighting_details/1314749	adult	2021	US	USA	Indiana	41.6766	-86.2518		butterfiles and moths dataset
382	https://www.butterfliesandmoths.org/sighting_details/1314867	adult	2021	US	USA	Florida	28.0824	-80.5716		butterfiles and moths dataset
383	https://www.butterfliesandmoths.org/sighting_details/1315220	adult	2021	US	USA	New York	42.4887	-76.2972		butterfiles and moths dataset
384	https://www.butterfliesandmoths.org/sighting_details/1315363	adult	2021	US	USA	New Jersey	41.0288	-74.8316		butterfiles and moths dataset
385	https://www.butterfliesandmoths.org/sighting_details/1316707	adult	2021	US	USA	Wisconsin	43.1163	-89.6438		butterfiles and moths dataset
386	https://www.butterfliesandmoths.org/sighting_details/1318138	adult	2021	US	USA	Maryland	39.7092	-76.4819		butterfiles and moths dataset
387	https://www.butterfliesandmoths.org/sighting_details/1334639	adult	2022	US	USA	Florida	30.144	-81.6491		butterfiles and moths dataset
388	https://www.butterfliesandmoths.org/sighting_details/1335853	adult	2021	US	USA	New York	40.8162	-73.9547		butterfiles and moths dataset
389	https://www.butterfliesandmoths.org/sighting_details/1346852	adult	2022	US	USA	Wisconsin	45.1038	-91.4916		butterfiles and moths dataset
390	https://www.butterfliesandmoths.org/sighting_details/1347648	adult	2016	US	USA	New Jersey	38.933	-74.9604		butterfiles and moths dataset
391	https://www.butterfliesandmoths.org/sighting_details/1347650	adult	2016	US	USA	New Jersey	38.9348	-74.9058		butterfiles and moths dataset
392	https://www.butterfliesandmoths.org/sighting_details/1353984	adult	2021	US	USA	Wisconsin	43.7416	-89.8817		butterfiles and moths dataset
393	https://www.butterfliesandmoths.org/sighting_details/1359583	adult	2023	US	USA	Georgia	31.3092	-81.4636		butterfiles and moths dataset
394	https://www.butterfliesandmoths.org/sighting_details/1372748	adult	2023	US	USA	Wisconsin	45.1036	-91.4916		butterfiles and moths dataset
395	https://doi.org/10.1088/1755-1315/468/1/012021	adult/larva	2019	INDO	Indonesia	West Sumatera	-0.01578	99.8298		Literature
396	https://doi.org/10.1088/1755-1315/468/1/012021	adult/larva	2019	INDO	Indonesia	West Sumatera	-0.01706	99.8813		Literature
397	https://doi.org/10.1088/1755-1315/468/1/012021	adult/larva	2019	INDO	Indonesia	Banten	-6.5586	106.067		Literature
398	https://doi.org/10.1088/1755-1315/468/1/012021	adult/larva	2019	INDO	Indonesia	Banten	-6.06793	105.901		Literature
399	https://doi.org/10.1088/1755-1315/468/1/012021	adult/larva	2019	INDO	Indonesia	West Java	-6.52813	106.752		Literature
400	https://doi.org/10.1653/024.102.0209	larva	2017	AR	Argentina	Charata	-27.1667	-61.0667		Literature
402	https://doi.org/10.1653/024.102.0209	larva	2017	AR	Argentina	El Mollar	-26.9333	-65.6667		Literature
403	https://doi.org/10.1653/024.102.0209	larva	2017	AR	Argentina	Lules	-26.9	-65.1333		Literature
404	https://doi.org/10.1653/024.102.0209	larva	2017	AR	Argentina	Metan	-25.6333	-64.9333		Literature
405	https://doi.org/10.1653/024.102.0209	larva	2017	AR	Argentina	Raco	-26.6167	-65.4167		Literature
406	https://doi.org/10.1002/ps.4776	adult	2010	AR	Argentina	Buenos Aires	-33.8919	-60.5745		Literature
407	https://doi.org/10.1002/ps.4776	adult	2010	AR	Argentina	Chaco	-27.5051	-59.0315		Literature
408	https://doi.org/10.1002/ps.4776	adult	2010	AR	Argentina	Chaco	-27.0918	-61.0857		Literature
409	https://doi.org/10.1002/ps.4776	adult	2010	AR	Argentina	CÃ³rdoba	-31.4003	-62.6424		Literature
410	https://doi.org/10.1002/ps.4776	adult	2010	AR	Argentina	Corrientes	-29.1845	-58.0769		Literature
411	https://doi.org/10.1002/ps.4776	adult	2010	AR	Argentina	Entre RÃ­os	-31.8424	-60.3747		Literature
412	https://doi.org/10.1002/ps.4776	adult	2010	AR	Argentina	Salta	-24.7757	-65.388		Literature
413	https://doi.org/10.1002/ps.4776	adult	2010	AR	Argentina	Salta	-25.7946	-64.9663		Literature
414	https://doi.org/10.1002/ps.4776	adult	2010	AR	Argentina	Santa FÃ©	-29.8789	-61.947		Literature
415	https://doi.org/10.1002/ps.4776	adult	2010	AR	Argentina	Santiago del Estero	-27.6449	-62.4144		Literature
416	https://doi.org/10.1002/ps.4776	adult	2010	AR	Argentina	Santiago del Estero	-28.8838	-62.2615		Literature
417	https://doi.org/10.1002/ps.4776	adult	2010	AR	Argentina	TucumÃ¡n	-26.9497	-64.8796		Literature
418	https://doi.org/10.1002/ps.4776	adult	2010	AR	Argentina	TucumÃ¡n	-27.9854	-65.5735		Literature
419	https://doi.org/10.1002/ps.4776	adult	2011	AR	Argentina	Chaco	-26.5366	-59.3436		Literature
420	https://doi.org/10.1002/ps.4776	adult	2011	AR	Argentina	CÃ³rdoba	-31.4237	-62.086		Literature
421	https://doi.org/10.1002/ps.4776	adult	2011	AR	Argentina	CÃ³rdoba	-30.5636	-63.9998		Literature
422	https://doi.org/10.1002/ps.4776	adult	2011	AR	Argentina	Corrientes	-27.4276	-57.3399		Literature
423	https://doi.org/10.1002/ps.4776	adult	2011	AR	Argentina	Entre RÃ­os	-31.7437	-60.5143		Literature
424	https://doi.org/10.1002/ps.4776	adult	2011	AR	Argentina	Santa FÃ©	-30.7901	-60.5906		Literature
425	https://doi.org/10.1002/ps.4776	adult	2011	AR	Argentina	Santa FÃ©	-29.8816	-61.9446		Literature
426	https://doi.org/10.1002/ps.4776	adult	2011	AR	Argentina	Santiago del Estero	-28.8873	-62.2629		Literature
427	https://doi.org/10.1002/ps.4776	adult	2011	AR	Argentina	TucumÃ¡n	-27.3466	-65.6		Literature
428	https://doi.org/10.1002/ps.4776	adult	2012	AR	Argentina	Chaco	-26.5983	-60.9467		Literature
429	https://doi.org/10.1002/ps.4776	adult	2012	AR	Argentina	Chaco	-26.5393	-59.34		Literature
430	https://doi.org/10.1002/ps.4776	adult	2012	AR	Argentina	Chaco	-27.4903	-61.6855		Literature
431	https://doi.org/10.1002/ps.4776	adult	2012	AR	Argentina	CÃ³rdoba	-31.3932	-64.1929		Literature
432	https://doi.org/10.1002/ps.4776	adult	2012	AR	Argentina	Salta	-22.7397	-63.8214		Literature
433	https://doi.org/10.1002/ps.4776	adult	2012	AR	Argentina	Santiago del Estero	-27.9237	-63.8923		Literature
434	https://doi.org/10.1002/ps.4776	adult	2012	AR	Argentina	Santiago del Estero	-27.0986	-64.2653		Literature
435	https://doi.org/10.1002/ps.4776	adult	2012	AR	Argentina	TucumÃ¡n	-27.337	-65.6924		Literature
436	https://doi.org/10.1002/ps.4776	adult	2013	AR	Argentina	Chaco	-27.3232	-61.2835		Literature
437	https://doi.org/10.1002/ps.4776	adult	2013	AR	Argentina	Chaco	-27.4552	-58.9912		Literature
438	https://doi.org/10.1002/ps.4776	adult	2013	AR	Argentina	CÃ³rdoba	-31.8728	-62.7177		Literature
439	https://doi.org/10.1002/ps.4776	adult	2013	AR	Argentina	Corrientes	-29.1719	-56.6512		Literature
440	https://doi.org/10.1002/ps.4776	adult	2013	AR	Argentina	Salta	-26.127	-65.0515		Literature
441	https://doi.org/10.1002/ps.4776	adult	2013	AR	Argentina	Salta	-22.932	-63.8577		Literature
442	https://doi.org/10.1002/ps.4776	adult	2013	AR	Argentina	Santa FÃ©	-28.4865	-59.3517		Literature
443	https://doi.org/10.1002/ps.4776	adult	2013	AR	Argentina	Santiago del Estero	-27.6471	-62.4154		Literature
444	https://doi.org/10.1002/ps.4776	adult	2013	AR	Argentina	Santiago del Estero	-28.989	-62.1269		Literature
445	https://doi.org/10.1002/ps.4776	adult	2014	AR	Argentina	Misiones	-27.6031	-55.3244		Literature
446	https://doi.org/10.1002/ps.4776	adult	2014	AR	Argentina	Misiones	-27.3878	-55.9221		Literature
447	https://doi.org/10.1002/ps.4776	adult	2014	AR	Argentina	Chaco	-26.5378	-59.3419		Literature
448	https://doi.org/10.1002/ps.4776	adult	2014	AR	Argentina	Chaco	-27.2181	-61.1891		Literature
449	https://doi.org/10.1002/ps.4776	adult	2014	AR	Argentina	Corrientes	-29.7884	-58.0596		Literature
450	https://doi.org/10.1002/ps.4776	adult	2014	AR	Argentina	Corrientes	-29.0385	-59.178		Literature
451	https://doi.org/10.1002/ps.4776	adult	2014	AR	Argentina	Corrientes	-27.3714	-58.5112		Literature
452	https://doi.org/10.1002/ps.4776	adult	2014	AR	Argentina	Goya	-29.1467	-59.2562		Literature
453	https://doi.org/10.1002/ps.4776	adult	2014	AR	Argentina	Santiago del Estero	-27.8758	-63.977		Literature
454	https://doi.org/10.1002/ps.4776	adult	2014	AR	Argentina	TucumÃ¡n	-27.8357	-65.1942		Literature
455	https://doi.org/10.1002/ps.4776	adult	2014	AR	Argentina	Santa FÃ©	-30.4194	-61.0029		Literature
456	https://doi.org/10.1002/ps.4776	adult	2014	AR	Argentina	Santa FÃ©	-31.857	-61.5741		Literature
457	https://doi.org/10.1002/ps.4776	adult	2014	AR	Argentina	CÃ³rdoba	-30.7109	-62.0074		Literature
458	https://doi.org/10.1002/ps.4776	adult	2014	AR	Argentina	Entre RÃ­os	-30.3865	-58.7516		Literature
459	https://doi.org/10.1002/ps.4776	adult	2014	AR	Argentina	Entre RÃ­os	-33.0092	-58.5505		Literature
460	https://doi.org/10.1002/ps.4776	adult	2014	AR	Argentina	Entre RÃ­os	-30.7471	-57.9942		Literature
461	https://doi.org/10.1002/ps.4776	adult	2015	AR	Argentina	Chaco	-26.688	-60.7334		Literature
462	https://doi.org/10.1002/ps.4776	adult	2015	AR	Argentina	CÃ³rdoba	-31.5567	-64.0071		Literature
463	https://doi.org/10.1002/ps.4776	adult	2015	AR	Argentina	Corrientes	-29.7866	-58.0644		Literature
464	https://doi.org/10.1002/ps.4776	adult	2015	AR	Argentina	Corrientes	-28.985	-59.1035		Literature
465	https://doi.org/10.1002/ps.4776	adult	2015	AR	Argentina	Corrientes	-28.552	-56.0529		Literature
466	https://doi.org/10.1002/ps.4776	adult	2015	AR	Argentina	Entre RÃ­os	-30.5914	-58.4684		Literature
467	https://doi.org/10.1002/ps.4776	adult	2015	AR	Argentina	Entre RÃ­os	-32.3366	-60.0291		Literature
468	https://doi.org/10.1002/ps.4776	adult	2015	AR	Argentina	Entre RÃ­os	-32.6893	-58.8857		Literature
469	https://doi.org/10.1002/ps.4776	adult	2015	AR	Argentina	Misiones	-27.6348	-55.4981		Literature
470	https://doi.org/10.1002/ps.4776	adult	2015	AR	Argentina	Misiones	-27.6032	-55.8416		Literature
471	https://doi.org/10.1002/ps.4776	adult	2015	AR	Argentina	Salta	-25.3134	-64.9111		Literature
472	https://doi.org/10.1002/ps.4776	adult	2015	AR	Argentina	Santa FÃ©	-28.0411	-59.2208		Literature
473	https://doi.org/10.1002/ps.4776	adult	2015	AR	Argentina	Santiago del Estero	-27.5935	-61.9514		Literature
474	https://doi.org/10.1002/ps.4776	adult	2015	AR	Argentina	TucumÃ¡n	-26.7834	-65.2208		Literature
475	https://doi.org/10.1002/ps.4776	adult	2015	AR	Argentina	TucumÃ¡n	-27.7683	-65.6012		Literature
476	https://doi.org/10.1016/j.cropro.2020.105233	larva	2019	IN	India	Meghalaya	25.6892	91.9236		Literature
477	https://doi.org/10.1603/AN11111	larva	2009	PAN	Panama	Pacora	9.08888	-79.2972		Literature
478	https://doi.org/10.1603/AN11111	larva	2009	PAN	Panama	Pacora	9.16811	-79.0947		Literature
479	https://doi.org/10.1603/AN11111	larva	2009	US	USA	Iowa	41.6861	-93.718		Literature
480	https://doi.org/10.1016/j.jip.2012.04.007	larva	2011	PR	Puerto Rico	Lajas	18.0476	-67.0605		Literature
481	https://doi.org/10.1371/journal.pone.0222332.t001	specimens	2018	EC	Ecuador	Portoviejo	-1.07	-80.46		Literature
482	https://doi.org/10.1371/journal.pone.0222332.t001	specimens	2018	EC	Ecuador	Tosagua	-0.78	-80.22		Literature
483	https://doi.org/10.1371/journal.pone.0222332.t001	specimens	2013	TnT	Trinidad and Tobago	Port of Spain	10.65	-61.43		Literature
484	https://doi.org/10.1371/journal.pone.0222332.t001	specimens	2012	BO	Bolivia	Cotoca	-17.77	-62.83		Literature
485	https://doi.org/10.1371/journal.pone.0222332.t001	specimens	2014	PERU	Peru	Lima	-12.08	-76.93		Literature
486	https://doi.org/10.1371/journal.pone.0222332.t001	specimens	2007	PR	Puerto Rico	Isabela	18.5	-67.02		Literature
487	https://doi.org/10.1371/journal.pone.0222332.t001	specimens	2007	PR	Puerto Rico	Juanita Diaz	18.06	-66.51		Literature
490	https://doi.org/10.1371/journal.pone.0222332.t001	specimens	2015	DOMR	Dominican Republic	Santo Domingo	18.51	-69.92		Literature
492	https://doi.org/10.1371/journal.pone.0222332.t001	specimens	2012	US	USA	Miami	25.73	-80.38		Literature
495	https://doi.org/10.1002/ps.4201	larva	2009	BR	Brazil	Luiz Eduardo MagalhÃ£es, BA	-12.3189	-45.8239		Literature
496	https://doi.org/10.1002/ps.4201	larva	2009	BR	Brazil	Campo Verde, MT	-15.9853	-55.2953		Literature
497	https://doi.org/10.1002/ps.4201	larva	2009	BR	Brazil	MauÃ¡ da Serra, PR	-23.8733	-51.2969		Literature
498	https://doi.org/10.1002/ps.4201	larva	2009	BR	Brazil	Aratiba, RS	-27.3942	-52.3003		Literature
499	https://doi.org/10.1002/ps.4201	larva	2009	BR	Brazil	Rio Verde, GO	-17.8978	-51.0525		Literature
500	https://doi.org/10.1002/ps.4201	larva	2009	BR	Brazil	Luiz Eduardo MagalhÃ£es, BA	-11.8397	-46.8239		Literature
501	https://doi.org/10.1002/ps.4201	larva	2009	BR	Brazil	RondonÃ³polis, MT	-16.5839	-54.7208		Literature
502	https://doi.org/10.1002/ps.4201	larva	2010	BR	Brazil	Jaboticabal, SP	-21.2467	-48.2789		Literature
503	https://doi.org/10.1002/ps.4201	larva	2010	BR	Brazil	RondonÃ³polis, MT	-23.2906	-51.3519		Literature
504	https://doi.org/10.1002/ps.4201	larva	2010	BR	Brazil	SÃ£o Gabriel do Oeste, MS	-19.1381	-54.665		Literature
506	https://doi.org/10.1002/ps.4201	larva	2010	BR	Brazil	Rio Verde, GO	-17.6817	-50.9406		Literature
507	https://doi.org/10.1002/ps.4201	larva	2010	BR	Brazil	Luis Eduardo MagalhÃ£es, BA	-11.8397	-46.2933		Literature
508	https://doi.org/10.1002/ps.4201	larva	2010	BR	Brazil	Santo Antonio do Planalto, RS	-28.4011	-52.6939		Literature
509	https://doi.org/10.1002/ps.4201	larva	2010	BR	Brazil	Sabaudia, PR	-23.3103	-51.52		Literature
510	https://doi.org/10.1002/ps.4201	larva	2010	BR	Brazil	Rio Verde, GO	-17.7994	-51.1122		Literature
511	https://doi.org/10.1002/ps.4201	larva	2011	BR	Brazil	Campo Verde, MT	-15.6386	-55.2267		Literature
512	https://doi.org/10.1002/ps.4201	larva	2011	BR	Brazil	Londrina, PR	-23.5336	-51.2128		Literature
513	https://doi.org/10.1002/ps.4201	larva	2011	BR	Brazil	Rio Verde, GO	-17.8847	-51.0525		Literature
514	https://doi.org/10.1002/ps.4201	larva	2011	BR	Brazil	Santo Ã‚ngelo, RS	-28.6308	-54.2606		Literature
515	https://doi.org/10.1002/ps.4201	larva	2011	BR	Brazil	Cascavel, PR	-25.0086	-51.2983		Literature
516	https://doi.org/10.1002/ps.4201	larva	2011	BR	Brazil	Rio Verde, GO	-17.7944	-51.1061		Literature
517	https://doi.org/10.1002/ps.4201	larva	2012	BR	Brazil	Barreiras, BA	-12.1443	-44.9997		Literature
518	https://doi.org/10.1002/ps.4201	larva	2012	BR	Brazil	Campo Verde, MT	-15.6164	-55.1822		Literature
519	https://doi.org/10.1002/ps.4201	larva	2012	BR	Brazil	CaiapÃ´nia, GO	-17.2172	-51.6439		Literature
520	https://doi.org/10.1002/ps.4201	larva	2012	BR	Brazil	ChapadÃ£o do Sul, MS	-18.7789	-52.6164		Literature
521	https://doi.org/10.1002/ps.4201	larva	2012	BR	Brazil	Palmital, SP	-22.7753	-50.2294		Literature
522	https://doi.org/10.1002/ps.4201	larva	2012	BR	Brazil	Sabaudia, PR	-23.3119	-51.4953		Literature
523	https://doi.org/10.1002/ps.4201	larva	2012	BR	Brazil	Casa Branca, SP	-21.7503	-47.1186		Literature
524	https://doi.org/10.1002/ps.4201	larva	2012	BR	Brazil	Tibagi, PR	-24.4233	-50.3736		Literature
525	https://doi.org/10.1002/ps.4201	larva	2012	BR	Brazil	SÃ£o DesidÃ©rio, BA	-12.7131	-46.0833		Literature
526	https://doi.org/10.1002/ps.4201	larva	2012	BR	Brazil	Rio Verde, GO	-17.7981	-50.9281		Literature
527	https://doi.org/10.1002/ps.4201	larva	2012	BR	Brazil	Santo Ã‚ngelo, RS	-28.2256	-54.0264		Literature
528	https://doi.org/10.1002/ps.4201	larva	2013	BR	Brazil	Cascavel, PR	-24.8839	-53.5406		Literature
530	https://doi.org/10.1002/ps.4201	larva	2013	BR	Brazil	ChapadÃ£o do Sul, MS	-18.6636	-52.7525		Literature
531	https://doi.org/10.1002/ps.4201	larva	2013	BR	Brazil	Montividiu, GO	-17.4742	-51.1753		Literature
532	https://doi.org/10.1002/ps.4201	larva	2013	BR	Brazil	RolÃ¢ndia, PR	-23.3208	-51.4833		Literature
533	https://doi.org/10.1002/ps.4201	larva	2013	BR	Brazil	Palmital, SP	-22.76	-50.1917		Literature
534	https://doi.org/10.1002/ps.4201	larva	2013	BR	Brazil	Casa Branca, SP	-21.895	-47.1825		Literature
535	https://doi.org/10.1002/ps.4201	larva	2013	BR	Brazil	Castro, PR	-24.7875	-49.9025		Literature
536	https://doi.org/10.1002/ps.4201	larva	2013	BR	Brazil	Cascavel, PR	-24.7169	-53.7431		Literature
537	https://doi.org/10.1002/ps.4201	larva	2013	BR	Brazil	JataÃ­, GO	-17.9947	-51.4508		Literature
538	https://doi.org/10.1002/ps.4201	larva	2013	BR	Brazil	Correntina, BA	-13.3436	-44.6268		Literature
539	https://doi.org/10.1002/ps.4201	larva	2014	BR	Brazil	Campo Grande, MS	-20.4702	-54.6108		Literature
540	https://doi.org/10.1002/ps.4201	larva	2014	BR	Brazil	Bela Vista do Parecis, PR	-23.5683	-51.4994		Literature
541	https://doi.org/10.1002/ps.4201	larva	2014	BR	Brazil	Palotina, PR	-24.2818	-53.84		Literature
542	https://doi.org/10.1002/ps.4201	larva	2014	BR	Brazil	Engenheiro BeltrÃ£o, PR	-23.7974	-52.2609		Literature
543	https://doi.org/10.1002/ps.4201	larva	2014	BR	Brazil	Campo Verde, MT	-15.29	-54.7678		Literature
544	https://doi.org/10.1002/ps.4201	larva	2014	BR	Brazil	Casa Branca, SP	-21.8903	-47.0433		Literature
545	https://doi.org/10.1002/ps.4201	larva	2014	BR	Brazil	Rio Verde, GO	-17.7896	-50.9167		Literature
546	https://doi.org/10.1002/ps.4201	larva	2014	BR	Brazil	Sto Ã‚ngelo, RS	-28.2922	-54.2593		Literature
547	https://doi.org/10.1002/ps.4201	larva	2014	BR	Brazil	Seara, SC	-27.0791	-52.2407		Literature
548	https://doi.org/10.1002/ps.4201	larva	2014	BR	Brazil	Casa Branca, SP	-21.5006	-47.0095		Literature
549	https://doi.org/10.1002/ps.4201	larva	2014	BR	Brazil	Ponta Grossa, PR	-25.053	-50.2006		Literature
550	https://doi.org/10.1002/ps.4201	larva	2014	BR	Brazil	Araguari, MG	-18.4501	-48.0168		Literature
551	https://doi.org/10.1002/ps.4201	larva	2014	BR	Brazil	Correntina, BA	-13.6375	-45.6779		Literature
552	https://doi.org/10.1002/ps.4201	larva	2014	BR	Brazil	Sta Helena de GoiÃ¡s, GO	-17.504	-50.3505		Literature
553	https://doi.org/10.1002/ps.4201	larva	2015	BR	Brazil	Lucas do Rio Verde, MT	-12.5956	-55.581		Literature
554	https://doi.org/10.1002/ps.4201	larva	2015	BR	Brazil	Sapezal, MT	-13.2542	-58.38		Literature
555	https://doi.org/10.1002/ps.4201	larva	2015	BR	Brazil	Campo Verde, MT	-15.2258	-55.1153		Literature
556	https://doi.org/10.1002/ps.4201	larva	2015	BR	Brazil	Palotina, PR	-24.2022	-53.7661		Literature
557	https://doi.org/10.1002/ps.4201	larva	2015	BR	Brazil	Londrina, PR	-23.4631	-51.0058		Literature
558	https://doi.org/10.1002/ps.4201	larva	2015	BR	Brazil	Campo Grande, MS	-20.6578	-54.7939		Literature
560	https://doi.org/10.1002/ps.4201	larva	2015	BR	Brazil	Casa Verde, SP	-21.8779	-47.1627		Literature
561	https://doi.org/10.1002/ps.4201	larva	2013	BR	Brazil	SÃ£o DesidÃ©rio	-12.3603	-44.9765		Literature
563	https://doi.org/10.1016/j.cropro.2014.06.019	larva	2011	BR	Brazil	Barreiras, BA	-12.1473	-44.9952		Literature
564	https://doi.org/10.1016/j.cropro.2014.06.019	larva	2012	BR	Brazil	SÃ£o DesidÃ©rio	-12.3601	-44.9759		Literature
565	https://doi.org/10.1016/j.cropro.2014.06.019	larva	2012	BR	Brazil	SÃ£o Gabriel do Oeste, MS	-19.1728	-54.544		Literature
566	https://doi.org/10.1016/j.cropro.2014.06.019	larva	2012	BR	Brazil	Sinop	-11.8547	-55.5103		Literature
567	https://doi.org/10.1016/j.cropro.2014.06.019	larva	2012	BR	Brazil	Campo Novo do Parecis	-13.6501	-57.8995		Literature
568	https://doi.org/10.1016/j.cropro.2014.06.019	larva	2012	BR	Brazil	CaiapÃ´nia	-16.9572	-51.814		Literature
569	https://doi.org/10.1016/j.cropro.2014.06.019	larva	2012	BR	Brazil	Palotina, PR	-24.293	-53.8387		Literature
570	https://doi.org/10.1016/j.cropro.2014.06.019	larva	2012	BR	Brazil	SÃ£o Paulo das MissÃµes	-28.0252	-54.9344		Literature
571	https://doi.org/10.1007/s10340-019-01165-x	larva	2016	BR	Brazil	Sapezal, MT	-13.4266	-58.6383		Literature
572	https://doi.org/10.1007/s10340-019-01165-x	larva	2016	BR	Brazil	Lucas do Rio Verde, MT	-12.767	-56.1215		Literature
573	https://doi.org/10.1007/s10340-019-01165-x	larva	2016	BR	Brazil	Campo Verde, MT	-15.5511	-55.2197		Literature
574	https://doi.org/10.1007/s10340-019-01165-x	larva	2016	BR	Brazil	Rio Brilhante, MS	-21.7406	-54.4881		Literature
575	https://doi.org/10.1007/s10340-019-01165-x	larva	2016	BR	Brazil	ChapadÃ£o do Sul, MS	-18.7619	-52.6114		Literature
576	https://doi.org/10.1007/s10340-019-01165-x	larva	2016	BR	Brazil	Casa Branca, SP	-21.8386	-47.1842		Literature
577	https://doi.org/10.1007/s10340-019-01165-x	larva	2016	BR	Brazil	CornÃ©lio ProcÃ³pio, PR	-23.2117	-50.7053		Literature
578	https://doi.org/10.1007/s10340-019-01165-x	larva	2016	BR	Brazil	Peabiru, PR	-23.8661	-52.3953		Literature
579	https://doi.org/10.1007/s10340-019-01165-x	larva	2016	BR	Brazil	Palotina, PR	-24.1639	-53.5375		Literature
580	https://doi.org/10.1007/s10340-019-01165-x	larva	2016	BR	Brazil	Luis Eduardo MagalhÃ£es, BA	-11.9596	-46.0984		Literature
581	https://doi.org/10.1007/s10340-019-01165-x	larva	2016	BR	Brazil	Rio Verde, GO	-17.7161	-51.1794		Literature
582	https://doi.org/10.1007/s10340-019-01165-x	larva	2016	BR	Brazil	Cristalina, GO	-16.9242	-47.6373		Literature
583	https://doi.org/10.1007/s10340-019-01165-x	larva	2016	BR	Brazil	Tupaciguara, MG	-18.6303	-48.7033		Literature
584	https://doi.org/10.1007/s10340-019-01165-x	larva	2016	BR	Brazil	Casa Branca, SP	-21.5805	-47.089		Literature
585	https://doi.org/10.1007/s10340-019-01165-x	larva	2016	BR	Brazil	Tibagi, PR	-24.4503	-50.1895		Literature
586	https://doi.org/10.1007/s10340-019-01165-x	larva	2016	BR	Brazil	Cascavel, PR	-25.0017	-53.5067		Literature
587	https://doi.org/10.1007/s10340-019-01165-x	larva	2016	BR	Brazil	Guatambu, SC	-27.1313	-52.7592		Literature
588	https://doi.org/10.1007/s10340-019-01165-x	larva	2016	BR	Brazil	Santo Antonio do Planalto, RS	-28.3538	-52.7171		Literature
589	https://doi.org/10.1007/s10340-019-01165-x	larva	2016	BR	Brazil	Santo Ã‚ngelo, RS	-28.1823	-54.3045		Literature
590	https://doi.org/10.1007/s10340-019-01165-x	larva	2017	BR	Brazil	Montividiu, GO	-17.4997	-51.1232		Literature
591	https://doi.org/10.1007/s10340-019-01165-x	larva	2017	BR	Brazil	Lucas do Rio Verde, MT	-12.5614	-56.1616		Literature
592	https://doi.org/10.1007/s10340-019-01165-x	larva	2017	BR	Brazil	Sapezal, MT	-13.5024	-58.7593		Literature
593	https://doi.org/10.1007/s10340-019-01165-x	larva	2017	BR	Brazil	Campo Verde, MT	-15.4911	-55.3479		Literature
594	https://doi.org/10.1007/s10340-019-01165-x	larva	2017	BR	Brazil	ChapadÃ£o do Sul, MS	-18.7785	-52.6473		Literature
595	https://doi.org/10.1007/s10340-019-01165-x	larva	2017	BR	Brazil	Dourados, MS	-22.7094	-55.0486		Literature
596	https://doi.org/10.1007/s10340-019-01165-x	larva	2017	BR	Brazil	Pirassununga, SP	-21.886	-47.3493		Literature
597	https://doi.org/10.1007/s10340-019-01165-x	larva	2017	BR	Brazil	Toledo, PR	-24.6706	-53.8136		Literature
598	https://doi.org/10.1007/s10340-019-01165-x	larva	2017	BR	Brazil	Luiziana, PR	-24.2514	-52.3553		Literature
599	https://doi.org/10.1007/s10340-019-01165-x	larva	2017	BR	Brazil	SertanÃ³polis, PR	-23.0214	-50.9892		Literature
600	https://doi.org/10.1007/s10340-019-01165-x	larva	2017	BR	Brazil	Roda Velha, BA	-12.8534	-45.4702		Literature
601	https://doi.org/10.1007/s10340-019-01165-x	larva	2017	BR	Brazil	Rio Verde, GO	-17.7959	-50.9723		Literature
602	https://doi.org/10.1007/s10340-019-01165-x	larva	2017	BR	Brazil	Sorriso, MT	-12.987	-55.8598		Literature
603	https://doi.org/10.1007/s10340-019-01165-x	larva	2017	BR	Brazil	ChapadÃ£o do Sul, MS	-18.7799	-52.6473		Literature
604	https://doi.org/10.1007/s10340-019-01165-x	larva	2017	BR	Brazil	Casa Branca, SP	-21.6697	-47.0555		Literature
605	https://doi.org/10.1007/s10340-019-01165-x	larva	2017	BR	Brazil	Roda Velha, BA	-13.2644	-46.1461		Literature
606	https://doi.org/10.1007/s10340-019-01165-x	larva	2017	BR	Brazil	Cristalina, GO	-16.3189	-47.5933		Literature
607	https://doi.org/10.1007/s10340-019-01165-x	larva	2017	BR	Brazil	Rio Verde, GO	-17.7441	-50.8511		Literature
608	https://doi.org/10.1007/s10340-019-01165-x	larva	2017	BR	Brazil	Araguari, MG	-18.5349	-48.393		Literature
609	https://doi.org/10.1007/s10340-019-01165-x	larva	2017	BR	Brazil	Casa Branca, SP	-21.8374	-47.0073		Literature
610	https://doi.org/10.1007/s10340-019-01165-x	larva	2017	BR	Brazil	Ponta Grossa, PR	-24.7704	-49.8972		Literature
611	https://doi.org/10.1007/s10340-019-01165-x	larva	2017	BR	Brazil	Toledo, PR	-24.8526	-53.8456		Literature
612	https://doi.org/10.1007/s10340-019-01165-x	larva	2017	BR	Brazil	ChapecÃ³, SC	-27.0846	-52.6351		Literature
613	https://doi.org/10.1007/s10340-019-01165-x	larva	2017	BR	Brazil	Santo Ã‚ngelo, RS	-28.2001	-54.2709		Literature
614	https://doi.org/10.1007/s10340-019-01165-x	larva	2017	BR	Brazil	NÃ£o me Toque, RS	-28.2599	-52.8567		Literature
615	https://doi.org/10.1007/s10340-019-01165-x	larva	2018	BR	Brazil	Rio Verde, GO	-17.8679	-50.9301		Literature
616	https://doi.org/10.1007/s10340-019-01165-x	larva	2018	BR	Brazil	Lucas do Rio Verde, MT	-13.1637	-56.0069		Literature
617	https://doi.org/10.1007/s10340-019-01165-x	larva	2018	BR	Brazil	Sapezal, MT	-13.5021	-58.8013		Literature
618	https://doi.org/10.1007/s10340-019-01165-x	larva	2018	BR	Brazil	Campo Verde, MT	-15.6318	-55.1437		Literature
619	https://doi.org/10.1007/s10340-019-01165-x	larva	2018	BR	Brazil	ChapadÃ£o do Sul, MS	-18.7715	-52.6092		Literature
620	https://doi.org/10.1007/s10340-019-01165-x	larva	2018	BR	Brazil	Dourados, MS	-22.7076	-55.0429		Literature
621	https://doi.org/10.1007/s10340-019-01165-x	larva	2018	BR	Brazil	Casa Branca, SP	-22.0992	-47.0277		Literature
622	https://doi.org/10.1007/s10340-019-01165-x	larva	2018	BR	Brazil	Campo MourÃ£o, PR	-24.5309	-51.8816		Literature
623	https://doi.org/10.1007/s10340-019-01165-x	larva	2018	BR	Brazil	Cascavel, PR	-24.76	-53.6695		Literature
624	https://doi.org/10.1007/s10340-019-01165-x	larva	2018	BR	Brazil	SertanÃ³polis, PR	-23.0073	-51.0036		Literature
625	https://doi.org/10.1002/ps.5407	larva	2014	PRG	Paraguay	Caros A. LÃ³pez	-26.2542	-54.8942		Literature
626	https://doi.org/10.1002/ps.5407	larva	2014	PRG	Paraguay	San Pedro Yk.	-23.9178	-57.0447		Literature
627	https://doi.org/10.1002/ps.5407	larva	2014	PRG	Paraguay	Pedro Juan Ca.	-22.6089	-55.8264		Literature
628	https://doi.org/10.1002/ps.5407	larva	2014	PRG	Paraguay	CaaguazÃº	-25.3308	-55.7053		Literature
629	https://doi.org/10.1002/ps.5407	larva	2014	BR	Brazil	Palotina, PR	-22.4289	-59.7703		Literature
630	https://doi.org/10.1002/ps.5407	larva	2014	BR	Brazil	Engenheiro BeltrÃ£o, PR	-24.3069	-53.8494		Literature
631	https://doi.org/10.1002/ps.5407	larva	2014	BR	Brazil	Campo Grande, MS	-23.8022	-52.2528		Literature
632	https://doi.org/10.1002/ps.5407	larva	2014	BR	Brazil	Dourados, MS	-20.4672	-54.695		Literature
633	https://doi.org/10.1002/ps.5407	larva	2014	BR	Brazil	Dourados, MS	-22.2267	-54.9322		Literature
634	http://www.scielo.sa.cr/scielo.php?script=sci_arttext&pid=S0379-39822015000100047&lng=en&nrm=iso	egg		CR	Costa Rica	Cartago	9.95081	-83.9192	2188	Literature
635	https://doi.org/10.1016/j.biocontrol.2020.104316	larva	2014	ME	Mexico	Chiapas	15.3667	-92.2333		Literature
636	https://doi.org/10.1016/j.biocontrol.2020.104316	larva	2014	ME	Mexico	MichoacÃ¡n	19.5881	-101.723		Literature
637	https://doi.org/10.1016/j.biocontrol.2020.104316	larva	2014	ME	Mexico	Guanajuato	20.45	-101.517		Literature
638	https://doi.org/10.1016/j.biocontrol.2020.104316	larva	2015	ME	Mexico	Sinaloa	24.8167	-107.533		Literature
639	https://doi.org/10.1371/journal.pone.0236759	larva	2018	EC	Ecuador	Azuay	-2.798	-78.767		Literature
640	https://doi.org/10.1371/journal.pone.0236759	larva	2018	EC	Ecuador	Bolivar	-1.713	-79.034		Literature
641	https://doi.org/10.1371/journal.pone.0236759	larva	2018	EC	Ecuador	Imbabura	0.427	-78.185		Literature
642	https://doi.org/10.1371/journal.pone.0236759	larva	2018	EC	Ecuador	Imbabura	0.303	-78.271		Literature
643	https://doi.org/10.1371/journal.pone.0236759	larva	2018	EC	Ecuador	Imbabura	0.238	-78.255		Literature
644	https://doi.org/10.1371/journal.pone.0236759	larva	2018	EC	Ecuador	Loja	-3.878	-79.645		Literature
645	https://doi.org/10.1371/journal.pone.0236759	larva	2018	EC	Ecuador	Loja	-4.067	-79.851		Literature
646	https://doi.org/10.1371/journal.pone.0236759	larva	2018	EC	Ecuador	Loja	-4.116	-80.107		Literature
647	https://doi.org/10.1371/journal.pone.0236759	larva	2018	EC	Ecuador	Manabi	-1.056	-80.425		Literature
648	https://doi.org/10.1371/journal.pone.0236759	larva	2018	EC	Ecuador	Morona-Santiago	-2.618	-78.209		Literature
649	https://doi.org/10.1371/journal.pone.0236759	larva	2018	EC	Ecuador	Morona-Santiago	-2.308	-78.12		Literature
650	https://doi.org/10.1371/journal.pone.0236759	larva	2018	EC	Ecuador	Napo	-0.995	-77.816		Literature
651	https://doi.org/10.1371/journal.pone.0236759	larva	2018	EC	Ecuador	Sucumbios	-0.068	-76.882		Literature
652	https://doi.org/10.1371/journal.pone.0236759	larva	2018	EC	Ecuador	Sucumbios	-0.189	-76.642		Literature
653	https://doi.org/10.1371/journal.pone.0236759	larva	2019	EC	Ecuador	Guayas	-2.678	-79.617		Literature
654	https://doi.org/10.1371/journal.pone.0236759	larva	2019	EC	Ecuador	Guayas	-2.095	-79.939		Literature
655	https://doi.org/10.1371/journal.pone.0236759	larva	2018	EC	Ecuador	Loja	-4.38	-79.939		Literature
656	https://doi.org/10.1371/journal.pone.0236759	larva	2018	EC	Ecuador	Loja	-4.386	-80.242		Literature
657	https://doi.org/10.1371/journal.pone.0236759	larva	2019	EC	Ecuador	Manabi	-0.922	-80.449		Literature
658	https://doi.org/10.1007/s12600-023-01099-2	larva	2015	JA	Jamaica	Kellits	18.1794	-77.2558		Literature
659	https://doi.org/10.1007/s12600-023-01099-2	larva	2015	JA	Jamaica	Treasure Beach	17.9	-77.7686		Literature
660	https://doi.org/10.1007/s12600-023-01099-2	larva	2016	BR	Brazil	Mato Grosso	-13.8224	-56.0835		Literature
661	https://doi.org/10.1007/s12600-023-01099-2	larva	2016	COL	Colombia	Cundinamarca	4.5709	-74.2973		Literature
662	https://doi.org/10.1007/s12600-023-01099-2	larva	2016	ME	Mexico	Zacatecas	23.6345	-102.553		Literature
663	https://doi.org/10.1007/s12600-023-01099-2	larva	2016	PAN	Panama	Las Huacas del Quije	8.538	-80.7821		Literature
664	https://doi.org/10.1007/s12600-023-01099-2	larva	2016	PRG	Paraguay	Villa Hayes	-23.4425	-58.4438		Literature
665	https://doi.org/10.1007/s12600-023-01099-2	larva	2016	PERU	Peru	San Antonio	-9.19	-75.0152		Literature
666	https://doi.org/10.21676/23897864.2655	larva	2015	PRG	Paraguay	Curuguaty	-24.4823	-55.6212	268	Literature
667	https://doi.org/10.21676/23897864.2655	larva	2015	PRG	Paraguay	Yvyrarovana	-24.4002	-55.1266	268	Literature
668	https://doi.org/10.21676/23897864.2655	larva	2015	PRG	Paraguay	Yvyrarovana	-24.3392	-55.1203	268	Literature
669	https://doi.org/10.21676/23897864.2655	larva	2015	PRG	Paraguay	Yvyrarovana	-24.3713	-54.9833	268	Literature
670	https://doi.org/10.21676/23897864.2655	larva	2015	PRG	Paraguay	Yvyrarovana	-24.3698	-55.1213	268	Literature
671	https://doi.org/10.21676/23897864.2655	larva	2015	PRG	Paraguay	Yvyrarovana	-24.3034	-54.9763	268	Literature
672	https://doi.org/10.21676/23897864.2655	larva	2015	PRG	Paraguay	Curuguaty	-24.2623	-55.7315	268	Literature
673	https://doi.org/10.21676/23897864.2655	larva	2015	PRG	Paraguay	Curuguaty	-24.2606	-55.7308	268	Literature
674	https://doi.org/10.21676/23897864.2655	larva	2015	PRG	Paraguay	Curuguaty	-24.2577	-55.7316	268	Literature
675	https://doi.org/10.21676/23897864.2655	larva	2015	PRG	Paraguay	Curuguaty	-24.2597	-55.7356	268	Literature
676	https://doi.org/10.21676/23897864.2655	larva	2015	PRG	Paraguay	CaaguazÃº	-25.4557	-55.9836	236	Literature
677	https://doi.org/10.21676/23897864.2655	larva	2015	PRG	Paraguay	CaaguazÃº	-25.3311	-55.8535	236	Literature
678	https://doi.org/10.21676/23897864.2655	larva	2015	PRG	Paraguay	CaaguazÃº	-25.2857	-55.9756	236	Literature
679	https://doi.org/10.21676/23897864.2655	larva	2015	PRG	Paraguay	CaaguazÃº	-25.3814	-55.6697	236	Literature
680	https://doi.org/10.21676/23897864.2655	larva	2015	PRG	Paraguay	CaaguazÃº	-25.5354	-55.6697	236	Literature
681	https://doi.org/10.21676/23897864.2655	larva	2015	PRG	Paraguay	CaaguazÃº	-25.2279	-55.7824	236	Literature
682	https://doi.org/10.21676/23897864.2655	larva	2015	PRG	Paraguay	Alto ParanÃ¡	-25.4553	-55.2181	260	Literature
683	https://doi.org/10.21676/23897864.2655	larva	2015	PRG	Paraguay	Alto ParanÃ¡	-25.3778	-54.9247	260	Literature
684	https://doi.org/10.21676/23897864.2655	larva	2015	PRG	Paraguay	Alto ParanÃ¡	-25.2675	-54.8536	260	Literature
685	https://doi.org/10.21676/23897864.2655	larva	2015	PRG	Paraguay	Alto ParanÃ¡	-25.0233	-55.0025	260	Literature
686	https://doi.org/10.21676/23897864.2655	larva	2015	PRG	Paraguay	Alto ParanÃ¡	-25.0922	-54.9572	260	Literature
687	https://doi.org/10.21676/23897864.2655	larva	2015	PRG	Paraguay	Alto ParanÃ¡	-24.895	-54.9431	260	Literature
688	https://doi.org/10.21676/23897864.2655	larva	2015	PRG	Paraguay	Alto ParanÃ¡	-24.9375	-54.9464	260	Literature
689	https://doi.org/10.21676/23897864.2655	larva	2015	PRG	Paraguay	Alto ParanÃ¡	-25.2814	-54.7231	260	Literature
690	https://doi.org/10.21676/23897864.2655	larva	2015	PRG	Paraguay	ItapÃºa	-27.0089	-55.6914	181	Literature
691	https://doi.org/10.21676/23897864.2655	larva	2015	PRG	Paraguay	ItapÃºa	-27.2133	-55.8003	181	Literature
692	https://doi.org/10.21676/23897864.2655	larva	2015	PRG	Paraguay	ItapÃºa	-27.1503	-55.8231	181	Literature
693	https://doi.org/10.21676/23897864.2655	larva	2015	PRG	Paraguay	ItapÃºa	-26.9894	-55.8917	181	Literature
694	https://doi.org/10.21676/23897864.2655	larva	2015	PRG	Paraguay	ItapÃºa	-27.0742	-55.6383	181	Literature
695	https://doi.org/10.21676/23897864.2655	larva	2015	PRG	Paraguay	ItapÃºa	-27.1228	-55.8556	181	Literature
696	https://doi.org/10.21676/23897864.2655	larva	2015	PRG	Paraguay	ItapÃºa	-26.835	-55.5139	181	Literature
697	https://doi.org/10.21676/23897864.2655	larva	2015	PRG	Paraguay	ItapÃºa	-26.7723	-55.2761	181	Literature
698	https://doi.org/10.21676/23897864.2655	larva	2015	PRG	Paraguay	ItapÃºa	-26.6208	-55.3306	181	Literature
699	https://doi.org/10.21676/23897864.2655	larva	2015	PRG	Paraguay	ItapÃºa	-26.7597	-55.1722	181	Literature
734	https://doi.org/10.1093/jee/toac113	larva	2020	ZAM	Zambia	Kazungula	-17.8122	25.2637		Literature
735	https://doi.org/10.1093/jee/toac113	larva	2020	ZAM	Zambia	Chongwe	-15.3293	28.6782		Literature
736	https://doi.org/10.1093/jee/toac113	larva	2020	MAL	Malawi	Lilongwe	-13.9502	33.7879		Literature
737	https://doi.org/10.1093/jee/toac113	larva	2020	MAL	Malawi	Salima	-13.7774	34.4541		Literature
738	https://doi.org/10.1093/jee/toac113	larva	2020	MAL	Malawi	Thyolo	-16.0704	35.1418		Literature
739	https://doi.org/10.1093/jee/toac113	larva	2020	ZAM	Zambia	Kawambwa	-9.79359	29.0757		Literature
740	https://doi.org/10.1007/s42690-021-00450-6	larva	2019	NI	Niger	Tillabery	13.5094	13.5094		Literature
741	https://doi.org/10.1007/s42690-021-00450-6	larva	2019	NI	Niger	Tillabery	13.5094	2.043		Literature
742	https://doi.org/10.1007/s42690-021-00450-6	larva	2019	NI	Niger	Tillabery	13.5014	2.09555		Literature
743	https://doi.org/10.1007/s42690-021-00450-6	larva	2019	NI	Niger	Tillabery	13.8367	2.17083		Literature
744	https://doi.org/10.1007/s42690-021-00450-6	larva	2019	NI	Niger	Tillabery	12.921	2.32005		Literature
745	https://doi.org/10.1007/s42690-021-00450-6	larva	2019	NI	Niger	Tillabery	14.2328	1.44472		Literature
746	https://doi.org/10.1007/s42690-021-00450-6	adult	2019	NI	Niger	Tillabery	14.2608	1.36055		Literature
747	https://doi.org/10.1007/s42690-021-00450-6	larva	2019	NI	Niger	Tillabery	13.7961	2.72167		Literature
749	https://doi.org/10.1007/s42690-021-00450-6	larva	2019	NI	Niger	Tillabery	13.1575	2.17601		Literature
750	https://doi.org/10.1007/s42690-021-00450-6	larva	2019	NI	Niger	Tillabery	13.1575	2.17602		Literature
751	https://doi.org/10.1007/s42690-021-00450-6	larva	2019	NI	Niger	Zinder	13.7743	8.93005		Literature
752	https://doi.org/10.1007/s42690-021-00450-6	larva	2019	NI	Niger	Zinder	13.6658	9.18861		Literature
753	https://doi.org/10.1007/s42690-021-00450-6	larva	2019	NI	Niger	Zinder	13.6825	9.17028		Literature
754	https://doi.org/10.1007/s42690-021-00450-6	larva	2019	NI	Niger	Zinder	13.7518	8.19579		Literature
755	https://doi.org/10.1007/s42690-021-00450-6	larva	2019	NI	Niger	Zinder	13.7097	9.66437		Literature
756	https://doi.org/10.1007/s42690-021-00450-6	pupa	2019	NI	Niger	Zinder	13.9206	9.5625		Literature
757	https://doi.org/10.1007/s42690-021-00450-6	larva	2019	NI	Niger	Zinder	13.7111	9.53222		Literature
758	https://doi.org/10.1007/s42690-021-00450-6	larva	2019	NI	Niger	Zinder	13.5386	9.70472		Literature
759	https://doi.org/10.1007/s42690-021-00450-6	larva	2019	NI	Niger	Zinder	13.4122	8.63222		Literature
760	https://doi.org/10.1007/s42690-021-00450-6	larva	2019	NI	Niger	Zinder	13.4447	8.47556		Literature
761	https://doi.org/10.1007/s42690-021-00450-6	larva	2019	NI	Niger	Zinder	13.6017	7.01388		Literature
762	https://doi.org/10.1007/s42690-021-00450-6	larva	2019	NI	Niger	Maradi	13.4119	7.13388		Literature
764	https://doi.org/10.1007/s42690-021-00450-6	larva	2019	NI	Niger	Maradi	13.4036	7.14694		Literature
765	https://doi.org/10.1007/s42690-021-00450-6	larva	2019	NI	Niger	Maradi	13.4064	7.15222		Literature
766	https://doi.org/10.1007/s42690-021-00450-6	larva	2019	NI	Niger	Maradi	13.6717	7.245		Literature
767	https://doi.org/10.1007/s42690-021-00450-6	larva	2019	NI	Niger	Maradi	13.42	7.14111		Literature
768	https://doi.org/10.1007/s42690-021-00450-6	larva	2019	NI	Niger	Dosso	11.8805	3.44472		Literature
769	https://doi.org/10.1007/s42690-021-00450-6	larva	2019	NI	Niger	Dosso	11.8775	3.46416		Literature
770	https://doi.org/10.1007/s42690-021-00450-6	larva	2019	NI	Niger	Dosso	11.875	3.47277		Literature
771	https://doi.org/10.1007/s42690-021-00450-6	larva	2019	NI	Niger	Dosso	11.8758	3.46972		Literature
772	https://doi.org/10.1007/s42690-021-00450-6	larva	2019	NI	Niger	Dosso	11.873	3.47611		Literature
773	https://doi.org/10.1007/s42690-021-00450-6	larva	2019	NI	Niger	Tahoua	13.8078	5.09138		Literature
774	https://doi.org/10.1007/s42690-021-00450-6	larva	2019	NI	Niger	Agadez	17.6594	8.73972		Literature
775	https://doi.org/10.1007/s42690-021-00450-6	larva	2019	NI	Niger	Agadez	17.6733	8.77222		Literature
776	https://doi.org/10.1007/s42690-021-00450-6	larva	2019	NI	Niger	Agadez	17.7183	8.74527		Literature
777	https://doi.org/10.1007/s42690-021-00450-6	larva	2019	NI	Niger	Agadez	17.1736	8.11249		Literature
778	https://doi.org/10.1007/s42690-021-00450-6	larva	2019	NI	Niger	Agadez	17.0633	8.20388		Literature
779	https://doi.org/10.1007/s42690-021-00450-6	larva	2018	SEN	Senegal	Ziguinchor	12.6296	-16.016		Literature
780	https://doi.org/10.1007/s42690-021-00450-6	larva	2018	SEN	Senegal	Kolda	12.8667	-14.9467		Literature
781	https://doi.org/10.1007/s42690-021-00450-6	larva	2018	SEN	Senegal	Kolda	12.9023	-14.9459		Literature
782	https://doi.org/10.1007/s42690-021-00450-6	larva	2018	SEN	Senegal	Kolda	13.1218	-14.0839		Literature
783	https://doi.org/10.1007/s42690-021-00450-6	larva	2018	SEN	Senegal	Kolda	13.1824	-14.072		Literature
784	https://doi.org/10.1007/s42690-021-00450-6	larva	2018	SEN	Senegal	Kolda	13.2222	-14.067		Literature
785	https://doi.org/10.1007/s42690-021-00450-6	larva	2018	SEN	Senegal	Tambacounda	13.7588	-13.6823		Literature
786	https://doi.org/10.1007/s42690-021-00450-6	larva	2018	SEN	Senegal	Tambacounda	13.7363	-13.6987		Literature
787	https://doi.org/10.1007/s42690-021-00450-6	larva	2018	SEN	Senegal	KÃ©dougou	12.5625	-12.1881		Literature
788	https://doi.org/10.1007/s42690-021-00450-6	larva	2018	SEN	Senegal	Kaffrine	13.9167	-15.4219		Literature
789	https://doi.org/10.1007/s42690-021-00450-6	larva	2018	SEN	Senegal	Kaffrine	13.9369	-15.4302		Literature
790	https://doi.org/10.1007/s42690-021-00450-6	larva	2018	SEN	Senegal	Kaffrine	13.9645	-15.4486		Literature
791	https://doi.org/10.1007/s42690-021-00450-6	larva	2018	SEN	Senegal	Kaffrine	13.8357	-15.3625		Literature
792	https://doi.org/10.1007/s42690-021-00450-6	larva	2018	SEN	Senegal	Kaffrine	13.8355	-15.3198		Literature
793	https://doi.org/10.1007/s42690-021-00450-6	larva	2018	SEN	Senegal	Kaffrine	13.8379	-15.3105		Literature
794	https://doi.org/10.1007/s42690-021-00450-6	larva	2018	SEN	Senegal	Kaffrine	13.8398	-15.299		Literature
795	https://doi.org/10.1007/s42690-021-00450-6	larva	2018	SEN	Senegal	Kaffrine	13.8388	-15.2877		Literature
796	https://doi.org/10.1007/s42690-021-00450-6	larva	2018	SEN	Senegal	Saint Louis	16.0562	-16.4256		Literature
797	https://doi.org/10.1007/s42690-021-00450-6	larva	2019	MAL	Mali	Koulikoro	12.5141	-7.90953		Literature
798	https://doi.org/10.1007/s42690-021-00450-6	larva	2019	MAL	Mali	Koulikoro	12.6121	-7.7722		Literature
799	https://doi.org/10.1007/s42690-021-00450-6	larva	2019	MAL	Mali	Sikasso	10.4853	-5.64677		Literature
800	https://doi.org/10.1007/s42690-021-00450-6	larva	2019	GUI	Guinea	Kindia	10.0708	-12.602		Literature
801	https://doi.org/10.1007/s42690-021-00450-6	larva	2019	GUI	Guinea	Kindia	9.97499	-12.8768		Literature
802	https://doi.org/10.1007/s42690-021-00450-6	larva	2019	GUI	Guinea	Kindia	10.007	-12.9041		Literature
803	https://doi.org/10.1007/s42690-021-00450-6	larva	2019	GUI	Guinea	Lower Guinea	9.46457	-13.0783		Literature
804	https://doi.org/10.1371/journal.pone.0208966	larva	2017	SOUA	South Africa	Limpopo	-23.18	30.51		Literature
805	https://doi.org/10.1371/journal.pone.0208966	larva	2017	SOUA	South Africa	North-West	-26.63	26.12		Literature
806	https://doi.org/10.1371/journal.pone.0208966	larva	2017	ZAM	Zambia	Serenje	-13.23	30.23		Literature
807	https://doi.org/10.3390/insects10040092	egg	2018	SOUA	South Africa	Mbombela	-25.4422	30.9921		Literature
808	https://doi.org/10.3390/insects10040092	egg	2018	SOUA	South Africa	Malelane	-25.5952	31.6652		Literature
809	https://doi.org/10.3390/insects10040092	egg	2018	NI	Niger	Maradi	13.236	7.076		Literature
810	https://doi.org/10.3390/insects10040092	egg	2018	NI	Niger	TilabÃ©ri	13.2454	2.3047		Literature
811	https://doi.org/10.3390/insects11090615	egg/larva	2019	MZB	Mozambique	Macate	-19.4141	33.5152		Literature
812	https://doi.org/10.3390/insects11090615	egg/larva	2019	MZB	Mozambique	Manica	-18.937	32.876		Literature
813	https://doi.org/10.3390/insects11090615	egg/larva	2019	MZB	Mozambique	Sussundenga	-19.4108	33.2758		Literature
814	https://doi.org/10.3390/insects11090615	egg/larva	2019	MZB	Mozambique	Manica	-18.9526	33.2643		Literature
815	https://doi.org/10.3390/ijerph15050849		2016	NIG	Nigeria	Mokwa	9.3	5.06667	457	Literature
816	https://doi.org/10.1371/journal.pone.0254328	egg/larva	2019	NIG	Nigeria	Oyo	7.3839	3.84556		Literature
817	https://doi.org/10.1371/journal.pone.0254328	egg/larva	2019	NIG	Nigeria	Oyo	7.38674	3.84514		Literature
818	https://doi.org/10.1371/journal.pone.0254328	egg/larva	2019	NIG	Nigeria	Oyo	7.38369	3.83895		Literature
819	https://doi.org/10.1371/journal.pone.0254328	egg/larva	2019	NIG	Nigeria	Oyo	7.38652	3.84608		Literature
820	https://doi.org/10.1371/journal.pone.0254328	egg/larva	2019	NIG	Nigeria	Ibadan	7.39	3.7537		Literature
821	https://doi.org/10.1080/09670874.2022.2055809	egg/larva	2018	NIG	Nigeria	Ibadan	7.37672	3.89581		Literature
822	https://doi.org/10.1111/jen.12821	larva	2019	NIG	Nigeria	Abia	5.54	7.48		Literature
823	https://doi.org/10.1111/jen.12821	larva	2019	NIG	Nigeria	Osun	7.2	4.11		Literature
824	https://doi.org/10.1111/jen.12821	larva	2019	NIG	Nigeria	Lagos	6.27	3.23		Literature
825	https://doi.org/10.1111/jen.12821	larva	2019	NIG	Nigeria	Osun	7.49	4.55		Literature
826	https://doi.org/10.1111/jen.12821	larva	2019	NIG	Nigeria	Kogi	7.29	7.11		Literature
827	https://doi.org/10.1111/jen.12821	larva	2019	NIG	Nigeria	Kano	11.78	8.01		Literature
828	https://doi.org/10.1111/jen.12821	larva	2019	NIG	Nigeria	Kuwo	9.53	4.31		Literature
829	https://doi.org/10.1111/jen.12821	larva	2019	NIG	Nigeria	Cross River	4.95	8.34		Literature
830	https://doi.org/10.1111/jen.12821	larva	2019	NIG	Nigeria	Enugu	6.94	7.45		Literature
831	https://doi.org/10.1111/jen.12821	larva	2019	NIG	Nigeria	Oyo	7.29	3.54		Literature
832	https://doi.org/10.1111/jen.12821	larva	2019	NIG	Nigeria	Oyo	7.41	3.85		Literature
833	https://doi.org/10.3390/insects12050439	larva	2019	ZIM	Zimbabwe	Harare	-17.8318	31.0585		Literature
834	https://doi.org/10.3390/insects12050439	larva	2019	ZIM	Zimbabwe	Manicaland	-20.1893	32.6297		Literature
835	https://doi.org/10.3390/insects12050439	larva	2019	BAN	Bangladesh	Dhaka	23.7986	90.4165		Literature
836	https://doi.org/10.3390/insects12050439	adult	2019	KO	Korea	Jeju	33.4979	126.531		Literature
838	https://doi.org/10.3390/insects12050439	larva	2019	KO	Korea	Gyeongsan	35.8359	128.813		Literature
840	https://doi.org/10.3390/insects12050439	larva	2019	NEP	Nepal	Kavre	27.5588	85.6419		Literature
841	https://doi.org/10.3390/insects12050439	larva	2019	NEP	Nepal	Lalitpur	27.6487	85.3243		Literature
842	https://doi.org/10.3390/insects12050439	larva	2019	NEP	Nepal	Pyuthan	28.0663	82.8442		Literature
843	https://doi.org/10.3390/insects12050439	larva	2019	VI	Vietnam	Ninh Binh	20.2524	105.971		Literature
844	https://doi.org/10.3390/insects12050439	larva	2019	VI	Vietnam	Vinh Phuc	21.3627	105.55		Literature
845	https://doi.org/10.3390/insects12050439	larva	2019	VI	Vietnam	Hanoi	21.0304	105.837		Literature
846	https://doi.org/10.1127/entomologia/2018/0553	larva	2017	SEN	Senegal	Saint Louis	16.2024	-16.2817		Literature
847	https://doi.org/10.1127/entomologia/2018/0553	larva	2017	SEN	Senegal	Saint Louis	15.922	-16.3977		Literature
848	https://doi.org/10.1127/entomologia/2018/0553	larva	2017	SEN	Senegal	Dakar	14.7788	-17.2255		Literature
849	https://doi.org/10.1127/entomologia/2018/0553	larva	2017	SEN	Senegal	Gandon	15.9632	-16.4481		Literature
850	https://doi.org/10.4314/ijbcs.v15i6.1	larva	2020	SEN	Senegal	Boulel	14.2885	-15.5443		Literature
851	https://doi.org/10.4314/ijbcs.v15i6.1	larva	2020	SEN	Senegal	Boulel	14.2802	-15.552		Literature
852	https://doi.org/10.4314/ijbcs.v15i6.1	larva	2020	SEN	Senegal	Boulel	14.2775	-15.5654		Literature
853	https://doi.org/10.4314/ijbcs.v15i6.1	larva	2020	SEN	Senegal	Kaffrine	14.0834	-15.5602		Literature
854	https://doi.org/10.4314/ijbcs.v15i6.1	larva	2020	SEN	Senegal	Kaffrine	14.0876	-15.5626		Literature
855	https://doi.org/10.4314/ijbcs.v15i6.1	larva	2020	SEN	Senegal	Kaffrine	14.0875	-15.5634		Literature
856	https://doi.org/10.4314/ijbcs.v15i6.1	larva	2020	SEN	Senegal	Nioro	13.7352	-15.9413		Literature
857	https://doi.org/10.4314/ijbcs.v15i6.1	larva	2020	SEN	Senegal	Nioro	13.749	-15.8498		Literature
858	https://doi.org/10.4314/ijbcs.v15i6.1	larva	2020	SEN	Senegal	Nioro	13.7688	-15.8447		Literature
859	https://doi.org/10.4314/ijbcs.v15i6.1	larva	2020	SEN	Senegal	Dakar	14.8272	-17.1561		Literature
860	https://doi.org/10.1007/s12600-023-01109-3	larva	2019	SEN	Senegal	Savoinge	16.2167	-16.3		Literature
861	https://dx.doi.org/10.4314/ijbcs.v13i2.35	egg/larva		SEN	Senegal	Casamance	12.7496	-15.561		Literature
862	https://doi.org/10.4236/ae.2023.112007	larva		SLE	Sierra Leone	Mano	8.06	-12.06	63	Literature
863	https://doi.org/10.1093/jee/toz048	larva	2017	SOUA	South Africa	Groblersdal	-25.2745	29.4233		Literature
864	https://doi.org/10.1093/jee/toz048	larva	2018	SOUA	South Africa	Settlers	-24.9121	28.5403		Literature
865	https://doi.org/10.1093/jee/toz048	larva	2019	SOUA	South Africa	Dundee	-28.0411	30.3794		Literature
866	https://doi.org/10.1093/jee/toz048	larva	2019	SOUA	South Africa	Koster	-25.8187	26.9756		Literature
867	https://doi.org/10.1093/jee/toz048	larva	2019	SOUA	South Africa	Stofberg	-25.4255	29.8418		Literature
868	https://doi.org/10.1093/jee/toz048	larva	2019	SOUA	South Africa	Vaalharts	-27.8879	24.8206		Literature
869	https://doi.org/10.1093/jee/toz048	larva	2019	SOUA	South Africa	Venda	-22.4755	30.3226		Literature
870	https://doi.org/10.1093/jee/toz048	larva	2019	SOUA	South Africa	Nelspuiit	-25.4373	30.9929		Literature
871	https://doi.org/10.1093/jee/toz048	larva	2019	SOUA	South Africa	East London	-33.0539	27.5973		Literature
872	https://doi.org/10.3390/insects11040228	larva		SOUA	South Africa	Delmas	-26.1575	28.5915		Literature
873	https://doi.org/10.3390/agriculture11090826			SOUA	South Africa	Malelane	-25.5646	31.6573	320	Literature
874	https://doi.org/10.3390/agriculture11090826			SOUA	South Africa	Nelspuiit	-25.4681	31.059	720	Literature
875	https://repository.sustech.edu/handle/123456789/28374	adult	2018	SU	Sudan	Shambat	15.6586	32.5307		Literature
876	https://repository.sustech.edu/handle/123456789/28374	adult	2018	SU	Sudan	Elfaki Hashim	15.842	32.5526		Literature
877	https://repository.sustech.edu/handle/123456789/28374	adult	2018	SU	Sudan	Soba	15.5209	32.6876		Literature
878	https://repository.sustech.edu/handle/123456789/28374	adult	2018	SU	Sudan	Sinnar	13.5984	33.9705		Literature
879	https://repository.sustech.edu/handle/123456789/28374	adult	2018	SU	Sudan	Sinnar	15.0387	35.7976		Literature
880	https://repository.sustech.edu/handle/123456789/28374	adult	2018	SU	Sudan	New Halfa	15.3285	35.6056		Literature
881	https://doi.org/10.1016/j.cropro.2019.01.028		2017	ZIM	Zimbabwe	Chipinge	-20.1893	32.6281	1134	Literature
882	https://doi.org/10.1016/j.cropro.2019.01.028		2018	ZIM	Zimbabwe	Makoni	-18.1575	32.0956	1372	Literature
883	https://doi.org/10.1007/978-3-030-70952-5_20			ZIM	Zimbabwe	Kandava	-18.1279	31.2701	1600	Literature
884	https://doi.org/10.5656/KSAE.2020.02.0.006	larva	2019	KO	Korea	Gujwa	33.4983	126.795		Literature
885	https://doi.org/10.5656/KSAE.2020.02.0.006	larva	2019	KO	Korea	Jocheon	33.4712	126.667		Literature
886	https://doi.org/10.5656/KSAE.2020.02.0.006	larva	2019	KO	Korea	Jeju	34.8141	127.16		Literature
887	https://doi.org/10.5656/KSAE.2020.02.0.006	larva	2019	KO	Korea	Jeju	34.7953	126.624		Literature
888	https://doi.org/10.5656/KSAE.2020.02.0.006	larva	2019	KO	Korea	Jeonnam	34.9897	126.482		Literature
889	https://doi.org/10.5656/KSAE.2020.02.0.006	larva	2019	KO	Korea	Jeonnam	34.573	126.6		Literature
890	https://doi.org/10.5656/KSAE.2020.02.0.006	larva	2019	KO	Korea	Jeonnam	34.7603	127.662		Literature
891	https://doi.org/10.5656/KSAE.2020.02.0.006	larva	2019	KO	Korea	Jeonnam	34.6205	126.772		Literature
892	https://doi.org/10.5656/KSAE.2020.02.0.006	larva	2019	KO	Korea	Jeonbuk	35.434	126.702		Literature
893	https://doi.org/10.5656/KSAE.2020.02.0.006	larva	2019	KO	Korea	Gyeongnam	35.4974	128.789		Literature
894	https://doi.org/10.1111/1744-7917.12700	adult/larva	2018	CHN	China	Yunnan	22.5072	99.8869		Literature
895	https://doi.org/10.1111/1744-7917.12700	adult/larva	2019	CHN	China		25.0765	98.9266		Literature
896	https://doi.org/10.1111/1744-7917.12700	adult/larva	2019	CHN	China		24.5993	98.1051		Literature
897	https://doi.org/10.1111/1744-7917.12700	adult/larva	2019	CHN	China		23.3007	100.639		Literature
898	https://doi.org/10.1111/1744-7917.12700	adult/larva	2019	CHN	China		23.9096	99.6562		Literature
899	https://doi.org/10.1111/1744-7917.12700	adult/larva	2019	CHN	China		24.2773	102.282		Literature
900	https://doi.org/10.1111/1744-7917.12700	adult/larva	2019	CHN	China		23.4344	102.905		Literature
901	https://doi.org/10.1111/1744-7917.12700	adult/larva	2019	CHN	China		23.5184	102.999		Literature
902	https://doi.org/10.1111/1744-7917.12700	adult/larva	2019	CHN	China		24.8684	101.3		Literature
903	https://doi.org/10.1111/1744-7917.12700	adult/larva	2019	CHN	China		23.7613	104.94		Literature
904	https://doi.org/10.1111/1744-7917.12700	adult/larva	2019	CHN	China		24.1796	106.448		Literature
905	https://doi.org/10.1111/1744-7917.12700	adult/larva	2019	CHN	China		22.2574	109.059		Literature
906	https://doi.org/10.1111/1744-7917.12700	adult/larva	2019	CHN	China		25.7076	102.871		Literature
907	https://doi.org/10.1111/1744-7917.12700	adult/larva	2019	CHN	China		25.8549	100.024		Literature
908	https://doi.org/10.1111/1744-7917.12700	adult/larva	2019	CHN	China		27.8058	104.149		Literature
909	https://doi.org/10.1111/1744-7917.12700	adult/larva	2019	CHN	China		19.8425	110.41		Literature
910	https://doi.org/10.1111/1744-7917.12700	adult/larva	2019	CHN	China		23.4539	113.583		Literature
911	https://doi.org/10.1111/1744-7917.12700	adult/larva	2019	CHN	China		24.6941	108.081		Literature
912	https://doi.org/10.1111/1744-7917.12700	adult/larva	2019	CHN	China		23.2271	108.42		Literature
913	https://doi.org/10.1111/1744-7917.12700	adult/larva	2019	CHN	China		25.3155	105.429		Literature
914	https://doi.org/10.1111/1744-7917.12700	adult/larva	2019	CHN	China		25.8741	103.887		Literature
915	https://doi.org/10.1111/1744-7917.12700	adult/larva	2019	CHN	China		25.2732	110.289		Literature
916	https://doi.org/10.1111/1744-7917.12700	adult/larva	2019	CHN	China		25.1469	109.402		Literature
917	https://doi.org/10.1111/1744-7917.12700	adult/larva	2019	CHN	China		22.5365	107.332		Literature
918	https://doi.org/10.1111/1744-7917.12700	adult/larva	2019	CHN	China		24.3715	111.34		Literature
919	https://doi.org/10.1111/1744-7917.12700	adult/larva	2019	CHN	China		23.3314	110.982		Literature
920	https://doi.org/10.1111/1744-7917.12700	adult/larva	2019	CHN	China		23.7924	109.425		Literature
921	https://doi.org/10.1111/1744-7917.12700	adult/larva	2019	CHN	China		22.4293	110.188		Literature
922	https://doi.org/10.1111/1744-7917.12700	adult/larva	2019	CHN	China		23.309	110.03		Literature
923	https://doi.org/10.1111/1744-7917.12700	adult/larva	2019	CHN	China		22.5489	107.252		Literature
924	https://doi.org/10.1111/1744-7917.12700	adult/larva	2019	CHN	China		21.6969	109.336		Literature
925	https://doi.org/10.1111/1744-7917.12700	adult/larva	2019	CHN	China		21.8862	107.969		Literature
926	https://doi.org/10.3390/insects11090639	egg	2019	CHN	China	Yangling	34.2832	108.041		Literature
927	https://doi.org/10.1016/j.pestbp.2020.104623	larva	2019	CHN	China	Yuhang	30.26	120.19		Literature
928	https://doi.org/10.1016/j.pestbp.2020.104623	larva	2019	CHN	China	Dechang	27.4	102.15		Literature
929	https://doi.org/10.1016/j.pestbp.2020.104623	larva	2019	CHN	China	Yichang	30.7	111.3		Literature
930	https://doi.org/10.1016/j.pestbp.2020.104623	larva	2019	CHN	China	Jingxian	30.41	118.24		Literature
931	https://doi.org/10.1016/j.pestbp.2020.104623	larva	2019	CHN	China	Shaoguan	24.8	113.57		Literature
932	https://doi.org/10.1016/j.pestbp.2020.104623	larva	2019	CHN	China	Dongtai	32.84	120.31		Literature
933	https://doi.org/10.1016/j.pestbp.2020.104623	larva	2019	CHN	China	Dehong	24.02	97.85		Literature
934	https://doi.org/10.1016/j.pestbp.2020.104623	larva	2019	CHN	China	Xuzhou	34.26	117.2		Literature
935	EPPO	adult		PT	Portugal	Camara de Lobos	28.2916	-16.6291		EPPO
936	EPPO			CY	Cyprus	Pissouri	34.6739	32.7049		EPPO
937	EPPO			CY	Cyprus	Nicosia	35.1846	33.3792		EPPO
938	EPPO			SP	Spain	Tenerife	28.2797	-16.5667		EPPO
939	EPPO			SP	Spain	Lanzarote	28.0412	-15.5801		EPPO
940	EPPO			SP	Spain	Fuerteventura	28.394	-14.0234		EPPO
941	EPPO			SP	Spain	Gran Canaria	27.9807	-15.6026		EPPO
942	EPPO			SP	Spain	La Palma	28.7099	-17.8417		EPPO
943	EPPO			SP	Spain	El Hierno	27.7347	-18.0143		EPPO
944	EPPO			SP	Spain	La Gomera	28.134	-17.236		EPPO
945	https://www.researchgate.net/publication/344842751_Scientific_Note_FIRST_REPORT_OF_OCCURRENCE_OF_FALL_ARMYWORM_SPODOPTERA_FRUGIPERDA_IN_BANGLADESH?enrichId=rgreq-c27aba136a06a06af3af43405bb3b1b6-XXX&enrichSource=Y292ZXJQYWdlOzM0NDg0Mjc1MTtBUzo5NDk4MTQ2NDg5MjIxMTZAMTYwMzQ2NDg2Nzk1OQ%3D%3D&el=1_x_2&_esc=publicationCoverPdf	adult	2018	BAN	Bangladesh	Gazipur	24.0086	90.3938		Literature
946	https://www.researchgate.net/publication/344842751_Scientific_Note_FIRST_REPORT_OF_OCCURRENCE_OF_FALL_ARMYWORM_SPODOPTERA_FRUGIPERDA_IN_BANGLADESH?enrichId=rgreq-c27aba136a06a06af3af43405bb3b1b6-XXX&enrichSource=Y292ZXJQYWdlOzM0NDg0Mjc1MTtBUzo5NDk4MTQ2NDg5MjIxMTZAMTYwMzQ2NDg2Nzk1OQ%3D%3D&el=1_x_2&_esc=publicationCoverPdf	adult	2018	BAN	Bangladesh	Rangpur	25.7546	89.2623		Literature
947	https://www.researchgate.net/publication/344842751_Scientific_Note_FIRST_REPORT_OF_OCCURRENCE_OF_FALL_ARMYWORM_SPODOPTERA_FRUGIPERDA_IN_BANGLADESH?enrichId=rgreq-c27aba136a06a06af3af43405bb3b1b6-XXX&enrichSource=Y292ZXJQYWdlOzM0NDg0Mjc1MTtBUzo5NDk4MTQ2NDg5MjIxMTZAMTYwMzQ2NDg2Nzk1OQ%3D%3D&el=1_x_2&_esc=publicationCoverPdf	adult	2018	BAN	Bangladesh	Jashore	23.1753	89.1853		Literature
948	https://www.researchgate.net/publication/344842751_Scientific_Note_FIRST_REPORT_OF_OCCURRENCE_OF_FALL_ARMYWORM_SPODOPTERA_FRUGIPERDA_IN_BANGLADESH?enrichId=rgreq-c27aba136a06a06af3af43405bb3b1b6-XXX&enrichSource=Y292ZXJQYWdlOzM0NDg0Mjc1MTtBUzo5NDk4MTQ2NDg5MjIxMTZAMTYwMzQ2NDg2Nzk1OQ%3D%3D&el=1_x_2&_esc=publicationCoverPdf	adult	2018	BAN	Bangladesh	Jamalpur	24.9255	89.9452		Literature
949	https://doi.org/10.3390/insects14040343		2020	BAN	Bangladesh	Panchagarh	26.2925	88.5716		Literature
950	https://doi.org/10.3390/insects14040343		2019	BAN	Bangladesh	Thakurgaon	26.0038	88.3276		Literature
951	https://doi.org/10.3390/insects14040343		2019	BAN	Bangladesh	Dinajpur	25.6983	88.7713		Literature
952	https://doi.org/10.3390/insects14040343		2019	BAN	Bangladesh	Nilfamari	26.0578	88.9143		Literature
953	https://doi.org/10.3390/insects14040343		2019	BAN	Bangladesh	Lalmonirhat	26.0108	89.2716		Literature
954	https://doi.org/10.3390/insects14040343		2019	BAN	Bangladesh	Rangpur	25.6437	89.2395		Literature
955	https://doi.org/10.3390/insects14040343		2019	BAN	Bangladesh	Kurigram	25.8069	89.7208		Literature
956	https://doi.org/10.3390/insects14040343		2019	BAN	Bangladesh	Gaibandha	25.3301	89.4928		Literature
957	https://doi.org/10.3390/insects14040343		2020	BAN	Bangladesh	Jaupurhat	25.1075	89.0271		Literature
958	https://doi.org/10.3390/insects14040343		2019	BAN	Bangladesh	Naogaon	24.9434	88.7287		Literature
959	https://doi.org/10.3390/insects14040343		2019	BAN	Bangladesh	Nawabganj	23.684	90.1619		Literature
960	https://doi.org/10.3390/insects14040343		2018	BAN	Bangladesh	Bogra	24.854	89.3611		Literature
961	https://doi.org/10.3390/insects14040343		2019	BAN	Bangladesh	Jamalpur	24.9698	89.8197		Literature
962	https://doi.org/10.3390/insects14040343			BAN	Bangladesh	Sherpur	25.0055	90.0133		Literature
963	https://doi.org/10.3390/insects14040343		2019	BAN	Bangladesh	Rajshahi	24.4926	88.6325		Literature
964	https://doi.org/10.3390/insects14040343		2020	BAN	Bangladesh	Nator	24.4681	88.9717		Literature
965	https://doi.org/10.3390/insects14040343		2019	BAN	Bangladesh	Sirajganj	24.4061	89.5675		Literature
966	https://doi.org/10.3390/insects14040343		2019	BAN	Bangladesh	Tangail	24.3649	90.0148		Literature
967	https://doi.org/10.3390/insects14040343			BAN	Bangladesh	Mymensingh	24.7318	90.4801		Literature
968	https://doi.org/10.3390/insects14040343		2020	BAN	Bangladesh	Kishoreganj	24.3895	90.9641		Literature
969	https://doi.org/10.3390/insects14040343		2019	BAN	Bangladesh	Sylhet	24.9685	92.0734		Literature
970	https://doi.org/10.3390/insects14040343		2020	BAN	Bangladesh	Maulvibazar	24.486	91.9167		Literature
971	https://doi.org/10.3390/insects14040343		2019	BAN	Bangladesh	Kushtia	23.9345	89.0173		Literature
972	https://doi.org/10.3390/insects14040343		2019	BAN	Bangladesh	Meherpur	23.7963	88.7132		Literature
973	https://doi.org/10.3390/insects14040343		2018	BAN	Bangladesh	Chuadanga	23.5918	88.8486		Literature
974	https://doi.org/10.3390/insects14040343		2019	BAN	Bangladesh	Jhinaidaha	23.5034	89.1244		Literature
975	https://doi.org/10.3390/insects14040343		2019	BAN	Bangladesh	Manikganj	23.8826	89.9569		Literature
976	https://doi.org/10.3390/insects14040343			BAN	Bangladesh	Dhaka	23.8162	90.3282		Literature
977	https://doi.org/10.3390/insects14040343			BAN	Bangladesh	Narayaganj	23.7514	90.6022		Literature
978	https://doi.org/10.3390/insects14040343		2019	BAN	Bangladesh	Mushiganj	23.4953	90.4496		Literature
979	https://doi.org/10.3390/insects14040343		2019	BAN	Bangladesh	Comilla	23.508	91.041		Literature
980	https://doi.org/10.3390/insects14040343			BAN	Bangladesh	Faridpur	23.5047	89.8441		Literature
981	https://doi.org/10.3390/insects14040343			BAN	Bangladesh	Bandarban	21.8462	92.3917		Literature
982	https://doi.org/10.1186/s43170-023-00162-6	larva		BAN	Bangladesh	Chuadanga	24.2306	89.5253		Literature
983	https://bari.portal.gov.bd/sites/default/files/files/bari.portal.gov.bd/page/e96b118c_05b5_4f93_b42e_71fd757de12b/2023-05-29-09-50-d49f4f3b51bec4c0303a828920fc597b.pdf#page=89	larva	2020	BAN	Bangladesh	Kalatia	23.7142	90.2921		Literature
984	https://bari.portal.gov.bd/sites/default/files/files/bari.portal.gov.bd/page/e96b118c_05b5_4f93_b42e_71fd757de12b/2023-05-29-09-50-d49f4f3b51bec4c0303a828920fc597b.pdf#page=89	larva	2020	BAN	Bangladesh	Keranigonj	23.6947	90.3648		Literature
985	https://doi.org/10.1016/j.aspen.2020.11.013		2019	BH	Bhutan	Punakha	27.6559	89.8663		Literature
989	Hadi B (2019) Fall armyworm in Cambodia: Surveillance, detection and response. Abstract of a paper presented at the XIX International Plant Protection Congress IPPC 2019 (Hyderabad, IN, 2019-11-10/14). Abstract Book, p 5.		2019	CA	Cambodia	Malai	13.5676	102.367		Literature
990	https://cne.wtf/2019/06/14/new-pest-destroys-thousands-of-hectares-of-crops/		2019	CA	Cambodia	Battambang	13.0886	103.165		Online source
991	https://cne.wtf/2019/06/14/new-pest-destroys-thousands-of-hectares-of-crops/		2019	CA	Cambodia	Pailin	12.9088	102.645		Online source
992	https://cne.wtf/2019/06/14/new-pest-destroys-thousands-of-hectares-of-crops/		2019	CA	Cambodia	Tbong Khmym	11.9896	105.948		Online source
993	https://doi.org/10.1016/j.biocontrol.2020.104303	egg/larva/pupa	2019	IN	India	Umiam (Ri Bhoi)	25.682	91.914		Literature
994	https://doi.org/10.1016/j.biocontrol.2020.104303	egg/larva/pupa	2019	IN	India	Umiam (Ri Bhoi)	25.685	91.916		Literature
995	https://doi.org/10.1016/j.biocontrol.2020.104303	egg/larva/pupa	2019	IN	India	Phyllun (Ri Bhoi)	25.707	91.949		Literature
996	https://doi.org/10.1016/j.biocontrol.2020.104303	egg/larva/pupa	2019	IN	India	Umshorshor (Ri Bhoi)	25.719	91.845		Literature
997	https://doi.org/10.1016/j.biocontrol.2020.104303	egg/larva/pupa	2019	IN	India	Bhoiryngbong (Ri Bhoi)	25.7	92.013		Literature
998	https://doi.org/10.1016/j.biocontrol.2020.104303	egg/larva/pupa	2019	IN	India	Mawthei (Ri Bhoi)	25.745	91.995		Literature
999	https://doi.org/10.1016/j.biocontrol.2020.104303	egg/larva/pupa	2019	IN	India	Mawnohsynrum (Ri Bhoi)	25.54	92.104		Literature
1000	https://doi.org/10.1016/j.biocontrol.2020.104303	egg/larva/pupa	2019	IN	India	Nongplit (East Khasi hills)	25.547	92.087		Literature
1001	https://doi.org/10.1016/j.biocontrol.2020.104303	egg/larva/pupa	2019	IN	India	Ummulong (West Jaintia hills)	25.514	92.163		Literature
1002	https://doi.org/10.1016/j.biocontrol.2020.104303	egg/larva/pupa	2019	IN	India	Seiden (Ri Bhoi)	25.888	91.882		Literature
1003	https://doi.org/10.1016/j.biocontrol.2020.104303	egg/larva/pupa	2019	IN	India	Sohlait (Ri Bhoi)	25.862	91.884		Literature
1004	https://doi.org/10.1016/j.biocontrol.2020.104303	egg/larva/pupa	2019	IN	India	Tyrshang (West Jaintia Hills)	25.54	92.163		Literature
1005	https://doi.org/10.1016/j.biocontrol.2020.104303	egg/larva/pupa	2019	IN	India	Khainduli ( West Jaintia hills)	25.721	92.415		Literature
1006	https://doi.org/10.1016/j.biocontrol.2020.104303	egg/larva/pupa	2019	IN	India	Khainduli (West Jaintia hills)	25.721	92.426		Literature
1007	https://doi.org/10.1016/j.biocontrol.2020.104303	egg/larva/pupa	2019	IN	India	Larnai (West Jaintia Hills)	25.546	92.086		Literature
1008	https://doi.org/10.1016/j.biocontrol.2020.104303	egg/larva/pupa	2019	IN	India	Arting Sanphaw (West Jaintia Hills)	25.726	92.442		Literature
1009	https://doi.org/10.1016/j.biocontrol.2020.104303	egg/larva/pupa	2019	IN	India	Pdeiniawmusiang (West Jaintia hills)	25.68	92.348		Literature
1010	https://doi.org/10.1016/j.biocontrol.2020.104303	egg/larva/pupa	2019	IN	India	Mawphlang (East Khasi hills)	25.463	91.747		Literature
1011	https://doi.org/10.1016/j.biocontrol.2020.104303	egg/larva/pupa	2019	IN	India	JC Umtring (Ri Bhoi)	25.679	91.846		Literature
1012	https://doi.org/10.1016/j.biocontrol.2020.104303	egg/larva/pupa	2019	IN	India	Mawkhla (Ri Bhoi)	25.89	91.945		Literature
1013	https://doi.org/10.1016/j.biocontrol.2020.104303	egg/larva/pupa	2019	IN	India	Margnar (Ri Bhoi)	25.893	91.906		Literature
1014	https://doi.org/10.1016/j.biocontrol.2020.104303	egg/larva/pupa	2019	IN	India	Ladmawreng (East Khasi Hills)	25.494	91.783		Literature
1015	https://doi.org/10.1016/j.biocontrol.2020.104303	egg/larva/pupa	2019	IN	India	Myllium (East Khasi Hills)	25.495	91.817		Literature
1016	https://doi.org/10.1016/j.biocontrol.2020.104303	egg/larva/pupa	2019	IN	India	Nongkynrih (East Khasi Hills)	25.453	91.854		Literature
1017	https://doi.org/10.1016/j.biocontrol.2020.104303	egg/larva/pupa	2019	IN	India	Mawngap (East Khasi Hills)	25.484	91.769		Literature
1018	https://doi.org/10.1016/j.biocontrol.2020.104303	egg/larva/pupa	2019	IN	India	Mairang (East Khasi Hills)	25.558	91.628		Literature
1019	https://doi.org/10.1016/j.biocontrol.2020.104303	egg/larva/pupa	2019	IN	India	Sabah Mynswang (West Jaintia hills)	25.467	92.265		Literature
1020	https://doi.org/10.1016/j.biocontrol.2020.104303	egg/larva/pupa	2019	IN	India	Ammutong (West Jaintia hills)	25.277	92.098		Literature
1021	https://doi.org/10.1016/j.biocontrol.2020.104303	egg/larva/pupa	2019	IN	India	Siatbakon (East Khasi hills)	25.292	91.934		Literature
1022	https://doi.org/10.1016/j.biocontrol.2020.104303	egg/larva/pupa	2019	IN	India	Lawbyrtun (East Khasi hills)	25.4783	91.5406		Literature
1023	https://doi.org/10.1016/j.biocontrol.2020.104303	egg/larva/pupa	2019	IN	India	Tiehnongbah (East Khasi hills)	25.4782	91.5554		Literature
1024	https://doi.org/10.1016/j.biocontrol.2020.104303	egg/larva/pupa	2019	IN	India	Umkrem (East Khasi hills)	25.1869	91.997		Literature
1025	https://doi.org/10.1016/j.biocontrol.2020.104303	egg/larva/pupa	2019	IN	India	Lad Rymbai (East Jaintia Hills)	25.372	92.327		Literature
1026	https://doi.org/10.1016/j.biocontrol.2020.104303	egg/larva/pupa	2019	IN	India	Nongstoin (West Khasi Hills)	25.518	91.252		Literature
1027	https://www.researchgate.net/publication/327704289_First_report_of_the_Fall_armyworm_Spodoptera_frugiperda_J_E_Smith_Lepidoptera_Noctuidae_an_alien_invasive_pest_on_maize_in_India	larva	2018	IN	India	Shivamogga	13.974	75.5753		Literature
1028	https://www.researchgate.net/publication/327704289_First_report_of_the_Fall_armyworm_Spodoptera_frugiperda_J_E_Smith_Lepidoptera_Noctuidae_an_alien_invasive_pest_on_maize_in_India	larva	2018	IN	India	Shivamogga	13.9727	75.5833		Literature
1029	https://www.researchgate.net/publication/327704289_First_report_of_the_Fall_armyworm_Spodoptera_frugiperda_J_E_Smith_Lepidoptera_Noctuidae_an_alien_invasive_pest_on_maize_in_India	larva	2018	IN	India	Davanagere	14.4833	76.05		Literature
1030	https://www.researchgate.net/publication/327704289_First_report_of_the_Fall_armyworm_Spodoptera_frugiperda_J_E_Smith_Lepidoptera_Noctuidae_an_alien_invasive_pest_on_maize_in_India	larva	2018	IN	India	Davanagere	14.5667	76.15		Literature
1031	https://www.researchgate.net/publication/327704289_First_report_of_the_Fall_armyworm_Spodoptera_frugiperda_J_E_Smith_Lepidoptera_Noctuidae_an_alien_invasive_pest_on_maize_in_India	larva	2018	IN	India	Chitradurga	14.5075	76.2352		Literature
1032	https://www.researchgate.net/publication/327704289_First_report_of_the_Fall_armyworm_Spodoptera_frugiperda_J_E_Smith_Lepidoptera_Noctuidae_an_alien_invasive_pest_on_maize_in_India	larva	2018	IN	India	Chitradurga	14.3	75.9		Literature
1033	https://www.researchgate.net/publication/327704289_First_report_of_the_Fall_armyworm_Spodoptera_frugiperda_J_E_Smith_Lepidoptera_Noctuidae_an_alien_invasive_pest_on_maize_in_India	larva	2018	IN	India	Chikmagaluru	13.9667	75.5667		Literature
1034	https://www.researchgate.net/publication/327704289_First_report_of_the_Fall_armyworm_Spodoptera_frugiperda_J_E_Smith_Lepidoptera_Noctuidae_an_alien_invasive_pest_on_maize_in_India	larva	2018	IN	India	Chikmagaluru	13.95	76.1667		Literature
1035	https://www.researchgate.net/publication/327704289_First_report_of_the_Fall_armyworm_Spodoptera_frugiperda_J_E_Smith_Lepidoptera_Noctuidae_an_alien_invasive_pest_on_maize_in_India	larva	2018	IN	India	Chamarajanagar	11.9	77		Literature
1036	https://www.researchgate.net/publication/327704289_First_report_of_the_Fall_armyworm_Spodoptera_frugiperda_J_E_Smith_Lepidoptera_Noctuidae_an_alien_invasive_pest_on_maize_in_India	larva	2018	IN	India	Chamarajanagar	12.1333	77.5		Literature
1037	https://www.researchgate.net/publication/327704289_First_report_of_the_Fall_armyworm_Spodoptera_frugiperda_J_E_Smith_Lepidoptera_Noctuidae_an_alien_invasive_pest_on_maize_in_India	larva	2018	IN	India	Belagavi	16.3	74.85		Literature
1038	https://www.jstor.org/stable/26978266?seq=1	caterpillar	2018	IN	India	Gouribidanur	13.6164	77.5144		Literature
1039	https://www.jstor.org/stable/26978266?seq=1	caterpillar	2018	IN	India	Doddaballapura	13.2935	77.5324		Literature
1040	https://www.jstor.org/stable/26978266?seq=1	caterpillar	2018	IN	India	Chikkaballapur	13.4309	77.7354		Literature
1041	https://www.entomoljournal.com/archives/2019/vol7issue4/PartA/7-3-306-830.pdf		2019	IN	India	Visakhapatnam	17.7196	83.2482		Literature
1042	https://www.entomoljournal.com/archives/2019/vol7issue4/PartA/7-3-306-830.pdf		2019	IN	India	West Godavari	16.8719	81.4231		Literature
1043	https://www.entomoljournal.com/archives/2019/vol7issue4/PartA/7-3-306-830.pdf		2019	IN	India	Krishna	16.5444	80.8736		Literature
1044	https://doi.org/10.1016/j.cropro.2021.105536	egg/larva/pupa/adult	2018	IN	India	Chikkaballapur	13.4606	77.6267		Literature
1045	https://doi.org/10.1016/j.cropro.2021.105536	egg/larva/pupa/adult	2018	IN	India	Chikkaballapur	13.4622	77.6194		Literature
1046	https://doi.org/10.1016/j.cropro.2021.105536	egg/larva/pupa/adult	2018	IN	India	Chikkaballapur	13.5064	77.5981		Literature
1047	https://doi.org/10.1016/j.cropro.2021.105536	egg/larva/pupa/adult	2018	IN	India	Chikkaballapur	13.5925	77.4417		Literature
1048	https://doi.org/10.1016/j.cropro.2021.105536	egg/larva/pupa/adult	2018	IN	India	Chikkaballapur	13.4547	77.6344		Literature
1049	https://doi.org/10.1016/j.cropro.2021.105536	egg/larva/pupa/adult	2018	IN	India	Chikkaballapur	13.3667	77.7453		Literature
1050	https://doi.org/10.1016/j.cropro.2021.105536	egg/larva/pupa/adult	2018	IN	India	Chikkaballapur	13.3617	77.7464		Literature
1051	https://doi.org/10.1016/j.cropro.2021.105536	egg/larva/pupa/adult	2018	IN	India	Chikkaballapur	13.3597	77.7247		Literature
1052	https://doi.org/10.1016/j.cropro.2021.105536	egg/larva/pupa/adult	2018	IN	India	Chikkaballapur	13.4311	77.9228		Literature
1053	https://doi.org/10.1016/j.cropro.2021.105536	egg/larva/pupa/adult	2018	IN	India	Chikkaballapur	13.3758	77.762		Literature
1054	https://doi.org/10.1016/j.cropro.2021.105536	egg/larva/pupa/adult	2018	IN	India	Chikkaballapur	13.3672	77.7892		Literature
1055	https://doi.org/10.1016/j.cropro.2021.105536	egg/larva/pupa/adult	2018	IN	India	Chikkaballapur	13.3875	77.7992		Literature
1056	https://doi.org/10.1016/j.cropro.2021.105536	egg/larva/pupa/adult	2018	IN	India	Chikkaballapur	13.4142	77.8047		Literature
1057	https://doi.org/10.1016/j.cropro.2021.105536	egg/larva/pupa/adult	2018	IN	India	Chikkaballapur	13.4353	77.7669		Literature
1058	https://doi.org/10.1016/j.cropro.2021.105536	egg/larva/pupa/adult	2018	IN	India	Chikkaballapur	13.5	77.7567		Literature
1059	https://doi.org/10.1016/j.cropro.2021.105536	egg/larva/pupa/adult	2018	IN	India	Chikkaballapur	13.5817	77.7828		Literature
1060	https://doi.org/10.1016/j.cropro.2021.105536	egg/larva/pupa/adult	2018	IN	India	Chikkaballapur	13.4797	77.615		Literature
1061	https://doi.org/10.1016/j.cropro.2021.105536	egg/larva/pupa/adult	2018	IN	India	Chikkaballapur	13.5886	77.5922		Literature
1062	https://doi.org/10.1016/j.cropro.2021.105536	egg/larva/pupa/adult	2018	IN	India	Chikkaballapur	13.4	77.9792		Literature
1063	https://doi.org/10.1016/j.cropro.2021.105536	egg/larva/pupa/adult	2018	IN	India	Chikkaballapur	13.4133	78.0189		Literature
1064	https://doi.org/10.1016/j.cropro.2021.105536	egg/larva/pupa/adult	2018	IN	India	Chikkaballapur	13.3836	77.8378		Literature
1065	https://doi.org/10.1016/j.cropro.2021.105536	egg/larva/pupa/adult	2018	IN	India	Chikkaballapur	13.4169	77.8253		Literature
1066	https://doi.org/10.1016/j.cropro.2021.105536	egg/larva/pupa/adult	2018	IN	India	Chikkaballapur	13.4297	77.825		Literature
1067	https://doi.org/10.1016/j.cropro.2021.105536	egg/larva/pupa/adult	2018	IN	India	Chikkaballapur	13.4447	77.855		Literature
1068	https://doi.org/10.1016/j.cropro.2021.105536	egg/larva/pupa/adult	2018	IN	India	Chikkaballapur	13.4722	77.8167		Literature
1069	https://doi.org/10.1016/j.cropro.2021.105536	egg/larva/pupa/adult	2018	IN	India	Chikkaballapur	13.49	77.755		Literature
1070	https://doi.org/10.1016/j.cropro.2021.105536	egg/larva/pupa/adult	2018	IN	India	Chikkaballapur	13.5725	77.5553		Literature
1071	https://doi.org/10.1016/j.cropro.2021.105536	egg/larva/pupa/adult	2018	IN	India	Chikkaballapur	13.5386	77.6144		Literature
1072	https://doi.org/10.1016/j.cropro.2021.105536	egg/larva/pupa/adult	2018	IN	India	Chikkaballapur	13.5922	77.4986		Literature
1073	https://doi.org/10.1016/j.cropro.2021.105536	egg/larva/pupa/adult	2018	IN	India	Chikkaballapur	13.4347	77.7656		Literature
1074	https://doi.org/10.1016/j.cropro.2021.105536	egg/larva/pupa/adult	2018	IN	India	Hassan	13.055	76.2172		Literature
1075	https://doi.org/10.1016/j.cropro.2021.105536	egg/larva/pupa/adult	2018	IN	India	Hassan	12.9683	76.2678		Literature
1076	https://doi.org/10.1016/j.cropro.2021.105536	egg/larva/pupa/adult	2018	IN	India	Hassan	12.9878	76.2219		Literature
1077	https://doi.org/10.1016/j.cropro.2021.105536	egg/larva/pupa/adult	2018	IN	India	Hassan	12.922	76.5275		Literature
1078	https://doi.org/10.1016/j.cropro.2021.105536	egg/larva/pupa/adult	2018	IN	India	Hassan	13.1358	75.9742		Literature
1079	https://doi.org/10.1016/j.cropro.2021.105536	egg/larva/pupa/adult	2018	IN	India	Hassan	13.1917	75.8994		Literature
1080	https://doi.org/10.1016/j.cropro.2021.105536	egg/larva/pupa/adult	2018	IN	India	Hassan	13.0531	76.2167		Literature
1081	https://doi.org/10.1016/j.cropro.2021.105536	egg/larva/pupa/adult	2018	IN	India	Hassan	13.0578	76.1689		Literature
1082	https://doi.org/10.1016/j.cropro.2021.105536	egg/larva/pupa/adult	2018	IN	India	Hassan	13.0383	76.2233		Literature
1083	https://doi.org/10.1016/j.cropro.2021.105536	egg/larva/pupa/adult	2018	IN	India	Hassan	13.1069	76.2122		Literature
1084	https://doi.org/10.1016/j.cropro.2021.105536	egg/larva/pupa/adult	2018	IN	India	Hassan	13.12	76.2161		Literature
1085	https://doi.org/10.1016/j.cropro.2021.105536	egg/larva/pupa/adult	2018	IN	India	Hassan	13.1442	76.2261		Literature
1086	https://doi.org/10.1016/j.cropro.2021.105536	egg/larva/pupa/adult	2018	IN	India	Hassan	12.9078	76.435		Literature
1087	https://doi.org/10.1016/j.cropro.2021.105536	egg/larva/pupa/adult	2018	IN	India	Hassan	13.1725	76.2356		Literature
1088	https://doi.org/10.1016/j.cropro.2021.105536	egg/larva/pupa/adult	2018	IN	India	Hassan	13.1925	76.2369		Literature
1089	https://doi.org/10.1016/j.cropro.2021.105536	egg/larva/pupa/adult	2018	IN	India	Hassan	13.2856	76.2428		Literature
1090	https://doi.org/10.1016/j.cropro.2021.105536	egg/larva/pupa/adult	2018	IN	India	Hassan	12.9519	76.3328		Literature
1091	https://doi.org/10.1016/j.cropro.2021.105536	egg/larva/pupa/adult	2018	IN	India	Hassan	13.335	76.2389		Literature
1092	https://doi.org/10.1016/j.cropro.2021.105536	egg/larva/pupa/adult	2018	IN	India	Hassan	13.4233	76.1542		Literature
1093	https://doi.org/10.1016/j.cropro.2021.105536	egg/larva/pupa/adult	2018	IN	India	Hassan	12.9678	76.4372		Literature
1094	https://doi.org/10.1016/j.cropro.2021.105536	egg/larva/pupa/adult	2018	IN	India	Hassan	13.1511	75.9692		Literature
1095	https://doi.org/10.1016/j.cropro.2021.105536	egg/larva/pupa/adult	2018	IN	India	Shimoga	14.2642	75.4025		Literature
1096	https://doi.org/10.1016/j.cropro.2021.105536	egg/larva/pupa/adult	2018	IN	India	Shimoga	14.2619	75.4342		Literature
1097	https://doi.org/10.1016/j.cropro.2021.105536	egg/larva/pupa/adult	2018	IN	India	Shimoga	13.8736	75.5944		Literature
1098	https://doi.org/10.1016/j.cropro.2021.105536	egg/larva/pupa/adult	2018	IN	India	Shimoga	13.8614	75.6775		Literature
1099	https://doi.org/10.1016/j.cropro.2021.105536	egg/larva/pupa/adult	2018	IN	India	Shimoga	14.2139	75.399		Literature
1100	https://doi.org/10.1016/j.cropro.2021.105536	egg/larva/pupa/adult	2018	IN	India	Shimoga	13.9756	75.5772		Literature
1102	https://doi.org/10.1016/j.cropro.2021.105536	egg/larva/pupa/adult	2018	IN	India	Shimoga	14.2508	75.3714		Literature
1103	https://doi.org/10.1016/j.cropro.2021.105536	egg/larva/pupa/adult	2018	IN	India	Shimoga	14.2633	75.4828		Literature
1104	https://doi.org/10.1016/j.cropro.2021.105536	egg/larva/pupa/adult	2018	IN	India	Shimoga	14.0278	75.582		Literature
1105	https://doi.org/10.1016/j.cropro.2021.105536	egg/larva/pupa/adult	2018	IN	India	Shimoga	14.0303	75.5836		Literature
1106	https://doi.org/10.1016/j.cropro.2021.105536	egg/larva/pupa/adult	2018	IN	India	Shimoga	14.0508	75.5553		Literature
1107	https://doi.org/10.1016/j.cropro.2021.105536	egg/larva/pupa/adult	2018	IN	India	Shimoga	14.3581	75.2544		Literature
1108	https://doi.org/10.1016/j.cropro.2021.105536	egg/larva/pupa/adult	2018	IN	India	Shimoga	14.4172	75.2231		Literature
1109	https://doi.org/10.1016/j.cropro.2021.105536	egg/larva/pupa/adult	2018	IN	India	Shimoga	13.8722	75.6631		Literature
1110	https://doi.org/10.1016/j.cropro.2021.105536	egg/larva/pupa/adult	2018	IN	India	Shimoga	13.7856	75.7375		Literature
1111	https://doi.org/10.1016/j.cropro.2021.105536	egg/larva/pupa/adult	2018	IN	India	Shimoga	14.1583	75.4314		Literature
1112	https://doi.org/10.1016/j.cropro.2021.105536	egg/larva/pupa/adult	2018	IN	India	Davanagere	14.1989	75.7642		Literature
1113	https://doi.org/10.1016/j.cropro.2021.105536	egg/larva/pupa/adult	2018	IN	India	Davanagere	14.1986	75.8039		Literature
1114	https://doi.org/10.1016/j.cropro.2021.105536	egg/larva/pupa/adult	2018	IN	India	Davanagere	14.1828	75.595		Literature
1115	https://doi.org/10.1016/j.cropro.2021.105536	egg/larva/pupa/adult	2018	IN	India	Davanagere	14.225	75.6956		Literature
1116	https://doi.org/10.1016/j.cropro.2021.105536	egg/larva/pupa/adult	2018	IN	India	Davanagere	14.4844	75.9583		Literature
1117	https://doi.org/10.1016/j.cropro.2021.105536	egg/larva/pupa/adult	2018	IN	India	Davanagere	14.2567	75.6978		Literature
1118	https://doi.org/10.1016/j.cropro.2021.105536	egg/larva/pupa/adult	2018	IN	India	Davanagere	14.4594	75.8747		Literature
1119	https://doi.org/10.1016/j.cropro.2021.105536	egg/larva/pupa/adult	2018	IN	India	Davanagere	14.4822	76.1325		Literature
1120	https://doi.org/10.1016/j.cropro.2021.105536	egg/larva/pupa/adult	2018	IN	India	Davanagere	14.4956	76.1739		Literature
1121	https://doi.org/10.1016/j.cropro.2021.105536	egg/larva/pupa/adult	2018	IN	India	Davanagere	14.4842	76.0714		Literature
1122	https://doi.org/10.1016/j.cropro.2021.105536	egg/larva/pupa/adult	2018	IN	India	Davanagere	14.5117	76.3139		Literature
1123	https://doi.org/10.1016/j.cropro.2021.105536	egg/larva/pupa/adult	2018	IN	India	Davanagere	14.5378	76.2669		Literature
1124	https://doi.org/10.1016/j.cropro.2021.105536	egg/larva/pupa/adult	2018	IN	India	Davanagere	14.4908	76.4028		Literature
1125	https://doi.org/10.1016/j.cropro.2021.105536	egg/larva/pupa/adult	2018	IN	India	Davanagere	14.2906	76.3164		Literature
1127	https://doi.org/10.1016/j.cropro.2021.105536	egg/larva/pupa/adult	2018	IN	India	Chitradurga	14.2961	76.2864		Literature
1128	https://doi.org/10.1016/j.cropro.2021.105536	egg/larva/pupa/adult	2018	IN	India	Chitradurga	14.3456	76.3181		Literature
1129	https://doi.org/10.1016/j.cropro.2021.105536	egg/larva/pupa/adult	2018	IN	India	Chitradurga	14.1725	76.1897		Literature
1130	https://doi.org/10.1016/j.cropro.2021.105536	egg/larva/pupa/adult	2018	IN	India	Chitradurga	14.0036	76.5906		Literature
1131	https://doi.org/10.1016/j.cropro.2021.105536	egg/larva/pupa/adult	2018	IN	India	Chitradurga	13.8794	76.695		Literature
1132	https://doi.org/10.1016/j.cropro.2021.105536	egg/larva/pupa/adult	2018	IN	India	Chitradurga	14.1981	76.4372		Literature
1133	https://doi.org/10.1016/j.cropro.2021.105536	egg/larva/pupa/adult	2018	IN	India	Chitradurga	14.3244	76.3986		Literature
1134	https://doi.org/10.1016/j.cropro.2021.105536	egg/larva/pupa/adult	2018	IN	India	Chitradurga	14.3828	76.3708		Literature
1135	https://doi.org/10.1016/j.cropro.2021.105536	egg/larva/pupa/adult	2018	IN	India	Chikkamagaluru	13.2928	75.8069		Literature
1136	https://doi.org/10.1016/j.cropro.2021.105536	egg/larva/pupa/adult	2018	IN	India	Chikkamagaluru	13.2633	75.845		Literature
1137	https://doi.org/10.1016/j.cropro.2021.105536	egg/larva/pupa/adult	2018	IN	India	Chikkamagaluru	13.2933	75.8064		Literature
1138	https://doi.org/10.1016/j.cropro.2021.105536	egg/larva/pupa/adult	2018	IN	India	Chikkamagaluru	13.3114	75.7903		Literature
1139	https://doi.org/10.1016/j.cropro.2021.105536	egg/larva/pupa/adult	2018	IN	India	Chikkamagaluru	13.3058	75.7908		Literature
1140	https://doi.org/10.1016/j.cropro.2021.105536	egg/larva/pupa/adult	2018	IN	India	Chikkamagaluru	13.4842	76.0917		Literature
1141	https://doi.org/10.1016/j.cropro.2021.105536	egg/larva/pupa/adult	2018	IN	India	Chikkamagaluru	13.525	76.0372		Literature
1142	https://doi.org/10.1016/j.cropro.2021.105536	egg/larva/pupa/adult	2018	IN	India	Chikkamagaluru	13.5678	75.9978		Literature
1143	https://doi.org/10.1016/j.cropro.2021.105536	egg/larva/pupa/adult	2018	IN	India	Chikkamagaluru	13.6283	75.9472		Literature
1144	https://doi.org/10.1016/j.cropro.2021.105536	egg/larva/pupa/adult	2018	IN	India	Chikkamagaluru	13.6306	75.9394		Literature
1145	https://doi.org/10.1016/j.cropro.2021.105536	egg/larva/pupa/adult	2018	IN	India	Chikkamagaluru	13.7014	75.8469		Literature
1146	https://doi.org/10.1016/j.cropro.2021.105536	egg/larva/pupa/adult	2018	IN	India	Mandya	12.8567	76.7608		Literature
1147	https://doi.org/10.1016/j.cropro.2021.105536	egg/larva/pupa/adult	2018	IN	India	Mandya	12.7761	76.7419		Literature
1148	https://doi.org/10.1016/j.cropro.2021.105536	egg/larva/pupa/adult	2018	IN	India	Mandya	12.719	76.7081		Literature
1149	https://doi.org/10.1016/j.cropro.2021.105536	egg/larva/pupa/adult	2018	IN	India	Mandya	12.7069	76.7025		Literature
1150	https://doi.org/10.1016/j.cropro.2021.105536	egg/larva/pupa/adult	2018	IN	India	Mandya	12.7506	76.73		Literature
1151	https://doi.org/10.1016/j.cropro.2021.105536	egg/larva/pupa/adult	2018	IN	India	Tumkuru	12.9806	76.8547		Literature
1152	https://doi.org/10.1016/j.cropro.2021.105536	egg/larva/pupa/adult	2018	IN	India	Tumkuru	12.9928	76.9022		Literature
1153	https://doi.org/10.1016/j.cropro.2021.105536	egg/larva/pupa/adult	2018	IN	India	Tumkuru	13.0031	77.0175		Literature
1154	https://doi.org/10.1016/j.cropro.2021.105536	egg/larva/pupa/adult	2018	IN	India	Tumkuru	13.0036	76.9703		Literature
1155	https://doi.org/10.1016/j.cropro.2021.105536	egg/larva/pupa/adult	2018	IN	India	Tumkuru	12.9972	76.9081		Literature
1156	https://doi.org/10.1016/j.cropro.2021.105536	egg/larva/pupa/adult	2018	IN	India	Tumkuru	12.9942	76.9564		Literature
1157	https://doi.org/10.1016/j.cropro.2021.105536	egg/larva/pupa/adult	2018	IN	India	Tumkuru	12.9931	76.8911		Literature
1158	https://doi.org/10.1016/j.cropro.2021.105536	egg/larva/pupa/adult	2018	IN	India	Tumkuru	13.0211	77.0644		Literature
1159	https://doi.org/10.1016/j.cropro.2021.105536	egg/larva/pupa/adult	2018	IN	India	Raichur	16.195	77.3125		Literature
1160	https://doi.org/10.1016/j.cropro.2021.105536	egg/larva/pupa/adult	2018	IN	India	Raichur	16.1961	77.3156		Literature
1161	https://doi.org/10.1016/j.cropro.2021.105536	egg/larva/pupa/adult	2018	IN	India	Raichur	16.1969	77.3225		Literature
1162	https://doi.org/10.1016/j.cropro.2021.105536	egg/larva/pupa/adult	2018	IN	India	Bangalore	13.3858	77.5483		Literature
1163	https://doi.org/10.1016/j.cropro.2021.105536	egg/larva/pupa/adult	2018	IN	India	Bangalore	13.1881	77.2856		Literature
1164	https://doi.org/10.1016/j.cropro.2021.105536	egg/larva/pupa/adult	2018	IN	India	Bangalore	13.079	77.8092		Literature
1165	https://doi.org/10.1016/j.cropro.2021.105536	egg/larva/pupa/adult	2018	IN	India	Bangalore	13.1794	77.8681		Literature
1166	https://doi.org/10.1016/j.cropro.2021.105536	egg/larva/pupa/adult	2018	IN	India	Bangalore	13.1939	77.7831		Literature
1167	https://doi.org/10.1016/j.cropro.2021.105536	egg/larva/pupa/adult	2018	IN	India	Bangalore	13.2108	77.9086		Literature
1168	https://doi.org/10.1016/j.cropro.2021.105536	egg/larva/pupa/adult	2018	IN	India	Bangalore	13.38	77.5053		Literature
1169	https://doi.org/10.1016/j.cropro.2021.105536	egg/larva/pupa/adult	2018	IN	India	Bangalore	13.2694	77.8078		Literature
1170	https://www.entomoljournal.com/archives/2018/vol6issue6/PartD/6-5-310-990.pdf	larva	2018	IN	India	Chhattisgarh	21.2632	81.627		Literature
1171	https://www.entomoljournal.com/archives/2018/vol6issue5/PartW/6-5-254-705.pdf	larva	2018	IN	India	Gujarat	22.3789	73.0005		Literature
1172	Srikanth J, Geetha N, Singaravelu B, Rajasubramaniam T, Mahesh P, Saravanan et al. First report of occurrence of fall armyworm, Spodoptera frugiperda in sugarcane from Tamil Nadu, India. Journal of Sugarcane Research. 2018; 8(2):195-202.			IN	India	Tamil Nadu	11.1483	78.5697		Literature
1173	https://www.researchgate.net/profile/Ankush-Chormule/publication/330184941_First_report_of_the_fall_Armyworm_Spodoptera_frugiperda_J_E_Smith_Lepidoptera_Noctuidae_on_sugarcane_and_other_crops_from_Maharashtra_India/links/5c32e69d92851c22a3610432/First-report-of-the-fall-Armyworm-Spodoptera-frugiperda-J-E-Smith-Lepidoptera-Noctuidae-on-sugarcane-and-other-crops-from-Maharashtra-India.pdf	larva	2018	IN	India	Solapur	17.7639	76.0851		Literature
1174	https://www.researchgate.net/profile/Ankush-Chormule/publication/330184941_First_report_of_the_fall_Armyworm_Spodoptera_frugiperda_J_E_Smith_Lepidoptera_Noctuidae_on_sugarcane_and_other_crops_from_Maharashtra_India/links/5c32e69d92851c22a3610432/First-report-of-the-fall-Armyworm-Spodoptera-frugiperda-J-E-Smith-Lepidoptera-Noctuidae-on-sugarcane-and-other-crops-from-Maharashtra-India.pdf	larva	2018	IN	India	Solapur	17.566	75.5719		Literature
1175	https://www.researchgate.net/profile/Ankush-Chormule/publication/330184941_First_report_of_the_fall_Armyworm_Spodoptera_frugiperda_J_E_Smith_Lepidoptera_Noctuidae_on_sugarcane_and_other_crops_from_Maharashtra_India/links/5c32e69d92851c22a3610432/First-report-of-the-fall-Armyworm-Spodoptera-frugiperda-J-E-Smith-Lepidoptera-Noctuidae-on-sugarcane-and-other-crops-from-Maharashtra-India.pdf	larva	2018	IN	India	Solapur	17.5217	76.2023		Literature
1176	https://www.researchgate.net/profile/Ankush-Chormule/publication/330184941_First_report_of_the_fall_Armyworm_Spodoptera_frugiperda_J_E_Smith_Lepidoptera_Noctuidae_on_sugarcane_and_other_crops_from_Maharashtra_India/links/5c32e69d92851c22a3610432/First-report-of-the-fall-Armyworm-Spodoptera-frugiperda-J-E-Smith-Lepidoptera-Noctuidae-on-sugarcane-and-other-crops-from-Maharashtra-India.pdf	larva	2018	IN	India	Solapur	17.6093	75.0982		Literature
1177	https://www.researchgate.net/profile/Ankush-Chormule/publication/330184941_First_report_of_the_fall_Armyworm_Spodoptera_frugiperda_J_E_Smith_Lepidoptera_Noctuidae_on_sugarcane_and_other_crops_from_Maharashtra_India/links/5c32e69d92851c22a3610432/First-report-of-the-fall-Armyworm-Spodoptera-frugiperda-J-E-Smith-Lepidoptera-Noctuidae-on-sugarcane-and-other-crops-from-Maharashtra-India.pdf	larva	2018	IN	India	Sangli	17.1233	74.3764		Literature
1178	https://www.researchgate.net/profile/Ankush-Chormule/publication/330184941_First_report_of_the_fall_Armyworm_Spodoptera_frugiperda_J_E_Smith_Lepidoptera_Noctuidae_on_sugarcane_and_other_crops_from_Maharashtra_India/links/5c32e69d92851c22a3610432/First-report-of-the-fall-Armyworm-Spodoptera-frugiperda-J-E-Smith-Lepidoptera-Noctuidae-on-sugarcane-and-other-crops-from-Maharashtra-India.pdf	larva	2018	IN	India	Sangli	17.0087	74.5331		Literature
1179	https://www.researchgate.net/profile/Ankush-Chormule/publication/330184941_First_report_of_the_fall_Armyworm_Spodoptera_frugiperda_J_E_Smith_Lepidoptera_Noctuidae_on_sugarcane_and_other_crops_from_Maharashtra_India/links/5c32e69d92851c22a3610432/First-report-of-the-fall-Armyworm-Spodoptera-frugiperda-J-E-Smith-Lepidoptera-Noctuidae-on-sugarcane-and-other-crops-from-Maharashtra-India.pdf	larva	2018	IN	India	Sangli	17.3006	74.7214		Literature
1180	https://www.researchgate.net/profile/Ankush-Chormule/publication/330184941_First_report_of_the_fall_Armyworm_Spodoptera_frugiperda_J_E_Smith_Lepidoptera_Noctuidae_on_sugarcane_and_other_crops_from_Maharashtra_India/links/5c32e69d92851c22a3610432/First-report-of-the-fall-Armyworm-Spodoptera-frugiperda-J-E-Smith-Lepidoptera-Noctuidae-on-sugarcane-and-other-crops-from-Maharashtra-India.pdf	larva	2018	IN	India	Sangli	17.0275	74.3695		Literature
1181	https://www.researchgate.net/profile/Ankush-Chormule/publication/330184941_First_report_of_the_fall_Armyworm_Spodoptera_frugiperda_J_E_Smith_Lepidoptera_Noctuidae_on_sugarcane_and_other_crops_from_Maharashtra_India/links/5c32e69d92851c22a3610432/First-report-of-the-fall-Armyworm-Spodoptera-frugiperda-J-E-Smith-Lepidoptera-Noctuidae-on-sugarcane-and-other-crops-from-Maharashtra-India.pdf	larva	2018	IN	India	Sangli	16.956	74.2053		Literature
1182	https://www.researchgate.net/profile/Ankush-Chormule/publication/330184941_First_report_of_the_fall_Armyworm_Spodoptera_frugiperda_J_E_Smith_Lepidoptera_Noctuidae_on_sugarcane_and_other_crops_from_Maharashtra_India/links/5c32e69d92851c22a3610432/First-report-of-the-fall-Armyworm-Spodoptera-frugiperda-J-E-Smith-Lepidoptera-Noctuidae-on-sugarcane-and-other-crops-from-Maharashtra-India.pdf	larva	2018	IN	India	Kolhapur	16.6821	74.3359		Literature
1183	https://www.researchgate.net/profile/Ankush-Chormule/publication/330184941_First_report_of_the_fall_Armyworm_Spodoptera_frugiperda_J_E_Smith_Lepidoptera_Noctuidae_on_sugarcane_and_other_crops_from_Maharashtra_India/links/5c32e69d92851c22a3610432/First-report-of-the-fall-Armyworm-Spodoptera-frugiperda-J-E-Smith-Lepidoptera-Noctuidae-on-sugarcane-and-other-crops-from-Maharashtra-India.pdf	larva	2018	IN	India	Kolhapur	16.5773	74.2665		Literature
1184	https://www.researchgate.net/profile/Ankush-Chormule/publication/330184941_First_report_of_the_fall_Armyworm_Spodoptera_frugiperda_J_E_Smith_Lepidoptera_Noctuidae_on_sugarcane_and_other_crops_from_Maharashtra_India/links/5c32e69d92851c22a3610432/First-report-of-the-fall-Armyworm-Spodoptera-frugiperda-J-E-Smith-Lepidoptera-Noctuidae-on-sugarcane-and-other-crops-from-Maharashtra-India.pdf	larva	2018	IN	India	Pune	18.1555	74.4318		Literature
1185	https://www.researchgate.net/profile/Ankush-Chormule/publication/330184941_First_report_of_the_fall_Armyworm_Spodoptera_frugiperda_J_E_Smith_Lepidoptera_Noctuidae_on_sugarcane_and_other_crops_from_Maharashtra_India/links/5c32e69d92851c22a3610432/First-report-of-the-fall-Armyworm-Spodoptera-frugiperda-J-E-Smith-Lepidoptera-Noctuidae-on-sugarcane-and-other-crops-from-Maharashtra-India.pdf	larva	2018	IN	India	Pune	18.2755	74.3169		Literature
1186	https://www.researchgate.net/profile/Ankush-Chormule/publication/330184941_First_report_of_the_fall_Armyworm_Spodoptera_frugiperda_J_E_Smith_Lepidoptera_Noctuidae_on_sugarcane_and_other_crops_from_Maharashtra_India/links/5c32e69d92851c22a3610432/First-report-of-the-fall-Armyworm-Spodoptera-frugiperda-J-E-Smith-Lepidoptera-Noctuidae-on-sugarcane-and-other-crops-from-Maharashtra-India.pdf	larva	2018	IN	India	Pune	18.4886	74.1358		Literature
1187	https://www.researchgate.net/profile/Ankush-Chormule/publication/330184941_First_report_of_the_fall_Armyworm_Spodoptera_frugiperda_J_E_Smith_Lepidoptera_Noctuidae_on_sugarcane_and_other_crops_from_Maharashtra_India/links/5c32e69d92851c22a3610432/First-report-of-the-fall-Armyworm-Spodoptera-frugiperda-J-E-Smith-Lepidoptera-Noctuidae-on-sugarcane-and-other-crops-from-Maharashtra-India.pdf	larva	2018	IN	India	Satara	17.3914	74.2304		Literature
1188	https://www.researchgate.net/profile/Ankush-Chormule/publication/330184941_First_report_of_the_fall_Armyworm_Spodoptera_frugiperda_J_E_Smith_Lepidoptera_Noctuidae_on_sugarcane_and_other_crops_from_Maharashtra_India/links/5c32e69d92851c22a3610432/First-report-of-the-fall-Armyworm-Spodoptera-frugiperda-J-E-Smith-Lepidoptera-Noctuidae-on-sugarcane-and-other-crops-from-Maharashtra-India.pdf	larva	2018	IN	India	Satara	17.6588	74.4024		Literature
1189	https://ppqs.gov.in/sites/default/files/faw_do.pdf		2019	IN	India	Rajasthan	24.6036	73.7055		DPPQS
1190	https://ppqs.gov.in/sites/default/files/faw_do.pdf		2019	IN	India	Rajasthan	23.5519	74.4381		DPPQS
1191	https://ppqs.gov.in/sites/default/files/faw_do.pdf		2019	IN	India	Rajasthan	23.8517	73.7155		DPPQS
1192	https://ppqs.gov.in/sites/default/files/faw_do.pdf		2019	IN	India	Rajasthan	24.0327	74.7808		DPPQS
1193	https://ppqs.gov.in/sites/default/files/faw_do.pdf		2019	IN	India	Rajasthan	25.3475	74.634		DPPQS
1194	https://ppqs.gov.in/sites/default/files/faw_do.pdf		2019	IN	India	Rajasthan	24.9092	74.63		DPPQS
1195	https://ppqs.gov.in/sites/default/files/faw_do.pdf		2019	IN	India	Rajasthan	25.0623	73.8849		DPPQS
1196	https://ppqs.gov.in/sites/default/files/faw_do.pdf		2019	IN	India	Madhya Pradesh	22.0622	78.935		DPPQS
1197	https://ppqs.gov.in/sites/default/files/faw_do.pdf		2019	IN	India	Madhya Pradesh	21.9129	77.9063		DPPQS
1198	https://ppqs.gov.in/sites/default/files/faw_do.pdf		2019	IN	India	Madhya Pradesh	22.092	79.5487		DPPQS
1199	https://ppqs.gov.in/sites/default/files/faw_do.pdf		2019	IN	India	Madhya Pradesh	22.3491	77.0925		DPPQS
1200	https://ppqs.gov.in/sites/default/files/faw_do.pdf		2019	IN	India	Madhya Pradesh	21.828	76.3488		DPPQS
1201	https://ppqs.gov.in/sites/default/files/faw_do.pdf		2019	IN	India	Uttar Pradesh	27.0472	79.9177		DPPQS
1202	https://doi.org/10.1088/1755-1315/484/1/012099		2019	INDO	Indonesia	Karo	3.12995	98.2867		Literature
1203	https://doi.org/10.1088/1755-1315/484/1/012099		2019	INDO	Indonesia	Toba Samosir	2.38829	99.3046		Literature
1204	https://doi.org/10.1088/1755-1315/484/1/012099		2019	INDO	Indonesia	Deli Serdang	3.37985	98.6947		Literature
1205	https://doi.org/10.1088/1755-1315/484/1/012099		2019	INDO	Indonesia	Tapanuli	1.70471	99.3631		Literature
1206	https://doi.org/10.1088/1755-1315/484/1/012099		2019	INDO	Indonesia	Simalungun	3.0327	99.1534		Literature
1207	https://doi.org/10.1088/1755-1315/484/1/012099		2019	INDO	Indonesia	Dairi	2.90254	98.1703		Literature
1208	https://doi.org/10.1088/1755-1315/484/1/012099		2019	INDO	Indonesia	Langkat	3.74911	98.2276		Literature
1209	https://doi.org/10.1088/1755-1315/484/1/012099		2019	INDO	Indonesia	Haumbang Hasundutan	2.26564	98.6084		Literature
1210	https://doi.org/10.1088/1755-1315/484/1/012099		2019	INDO	Indonesia	Pakpak Bharat	2.58394	98.1445		Literature
1211	https://doi.org/10.1088/1755-1315/484/1/012099		2019	INDO	Indonesia	Samosur	2.59958	98.7605		Literature
1212	https://doi.org/10.1088/1755-1315/484/1/012099		2019	INDO	Indonesia	Serdang Bedagai	3.3829	99.0428		Literature
1213	https://doi.org/10.1088/1755-1315/484/1/012099		2019	INDO	Indonesia	Batu Bara	3.25719	99.4812		Literature
1214	https://doi.org/10.1088/1755-1315/484/1/012099		2019	INDO	Indonesia	Medan	3.61075	98.6784		Literature
1215	https://doi.org/10.1088/1755-1315/484/1/012099		2019	INDO	Indonesia	Binjai	3.61753	98.5094		Literature
1216	https://doi.org/10.1016/j.jssas.2021.11.003	larva	2021	INDO	Indonesia	Palembang	-2.99111	104.757		Literature
1217	https://doi.org/10.1016/j.jssas.2021.11.003	larva	2021	INDO	Indonesia	Pagar Alam	-3.87883	103.358		Literature
1218	https://doi.org/10.1016/j.jssas.2021.11.003	larva	2021	INDO	Indonesia	Lahat	-3.78639	103.543		Literature
1219	https://doi.org/10.1016/j.jssas.2021.11.003	larva	2021	INDO	Indonesia	Ogan Ilir	-3.43186	104.673		Literature
1220	https://doi.org/10.1016/j.jssas.2021.11.003	larva	2021	INDO	Indonesia	Prabumulih	-3.4328	104.236		Literature
1221	https://doi.org/10.1016/j.jssas.2021.11.003	larva	2021	INDO	Indonesia	Muara Enim	-4.2327	103.614		Literature
1222	https://doi.org/10.1016/j.jssas.2021.11.003	larva	2021	INDO	Indonesia	Banyasin	-2.8833	104.383		Literature
1223	https://doi.org/10.1088/1755-1315/911/1/012056	egg/larva	2019	INDO	Indonesia	Sumatra	0.13579	99.8554		Literature
1224	https://doi.org/10.1088/1755-1315/911/1/012056	egg/larva	2019	INDO	Indonesia	Sumatra	-0.07518	99.9137		Literature
1225	https://doi.org/10.1088/1755-1315/911/1/012056	egg/larva	2019	INDO	Indonesia	Lampung	-5.02716	105.415		Literature
1226	https://doi.org/10.1088/1755-1315/911/1/012056	egg/larva	2019	INDO	Indonesia	Lampung	-5.28543	105.356		Literature
1227	https://doi.org/10.1088/1755-1315/911/1/012056	egg/larva	2019	INDO	Indonesia	Sulawesi	-5.42994	119.396		Literature
1228	https://doi.org/10.1088/1755-1315/911/1/012056	egg/larva	2019	INDO	Indonesia	Sulawesi	-5.30074	119.458		Literature
1229	https://doi.org/10.1088/1755-1315/911/1/012056	egg/larva	2019	INDO	Indonesia	Sulawesi	-5.04245	120.046		Literature
1230	https://doi.org/10.1088/1755-1315/911/1/012056	egg/larva	2019	INDO	Indonesia	Sulawesi	-4.96067	119.555		Literature
1231	https://doi.org/10.1088/1755-1315/911/1/012056	egg/larva	2019	INDO	Indonesia	Sulawesi	-4.01928	119.795		Literature
1232	https://doi.org/10.1088/1755-1315/911/1/012056	egg/larva	2019	INDO	Indonesia	Kalimantan	-3.77727	114.743		Literature
1233	https://doi.org/10.1088/1755-1315/911/1/012056	egg/larva	2019	INDO	Indonesia	Java	-6.87248	111.643		Literature
1234	https://doi.org/10.1088/1755-1315/911/1/012056	egg/larva	2019	INDO	Indonesia	Java	-7.83137	112.136		Literature
1235	https://doi.org/10.13057/tropdrylands/t050104	larva/adults	2020	INDO	Indonesia	East Nusa Tenggara	-8.35649	123.269		Literature
1236	https://doi.org/10.13057/tropdrylands/t050104	larva/adults	2020	INDO	Indonesia	East Nusa Tenggara	-8.28634	123.273		Literature
1237	https://doi.org/10.13057/tropdrylands/t050104	larva/adults	2020	INDO	Indonesia	East Nusa Tenggara	-8.25059	123.152		Literature
1238	https://doi.org/10.13057/tropdrylands/t050104	larva/adults	2020	INDO	Indonesia	East Nusa Tenggara	-8.14376	122.851		Literature
1239	https://doi.org/10.13057/tropdrylands/t050104	larva/adults	2020	INDO	Indonesia	East Nusa Tenggara	-8.32018	122.986		Literature
1240	https://doi.org/10.13057/tropdrylands/t050104	larva/adults	2020	INDO	Indonesia	East Nusa Tenggara	-8.2722	122.968		Literature
1241	https://doi.org/10.13057/tropdrylands/t050104	larva/adults	2020	INDO	Indonesia	East Nusa Tenggara	-8.38004	122.856		Literature
1242	https://doi.org/10.13057/tropdrylands/t050104	larva/adults	2020	INDO	Indonesia	East Nusa Tenggara	-8.26862	122.911		Literature
1243	https://doi.org/10.13057/tropdrylands/t050104	larva/adults	2020	INDO	Indonesia	East Nusa Tenggara	-8.38748	122.773		Literature
1244	https://doi.org/10.13057/tropdrylands/t050104	larva/adults	2020	INDO	Indonesia	East Nusa Tenggara	-8.52785	122.709		Literature
1245	https://doi.org/10.13057/tropdrylands/t050104	larva/adults	2020	INDO	Indonesia	East Nusa Tenggara	-8.54345	122.808		Literature
1246	https://doi.org/10.13057/tropdrylands/t050104	larva/adults	2020	INDO	Indonesia	East Nusa Tenggara	-8.52733	122.928		Literature
1247	https://doi.org/10.13057/tropdrylands/t050104	larva/adults	2020	INDO	Indonesia	East Nusa Tenggara	-8.48224	122.999		Literature
1248	https://doi.org/10.13057/tropdrylands/t050104	larva/adults	2020	INDO	Indonesia	East Nusa Tenggara	-8.45478	123.1		Literature
1249	https://doi.org/10.13057/tropdrylands/t050104	larva/adults	2020	INDO	Indonesia	East Nusa Tenggara	-8.3032	123.09		Literature
1250	https://doi.org/10.13057/tropdrylands/t050104	larva/adults	2020	INDO	Indonesia	East Nusa Tenggara	-8.2884	123.226		Literature
1251	https://doi.org/10.13057/tropdrylands/t050104	larva/adults	2020	INDO	Indonesia	East Nusa Tenggara	-8.31473	123.155		Literature
1252	https://doi.org/10.13057/tropdrylands/t050104	larva	2021	INDO	Indonesia	Sumatra	0.18659	99.6461		Literature
1253	https://doi.org/10.13057/tropdrylands/t050104	larva	2021	INDO	Indonesia	Sumatra	-0.54679	100.217		Literature
1254	https://doi.org/10.13057/tropdrylands/t050104	larva	2021	INDO	Indonesia	Sumatra	0.03182	100.56		Literature
1255	https://doi.org/10.13057/tropdrylands/t050104	larva	2021	INDO	Indonesia	Sumatra	-0.42724	100.583		Literature
1256	https://doi.org/10.13057/tropdrylands/t050104	larva	2021	INDO	Indonesia	Sumatra	-0.92477	100.831		Literature
1257	https://doi.org/10.1088/1755-1315/752/1/012023	larva	2019	INDO	Indonesia	Bantul	-7.81449	110.336		Literature
1258	https://doi.org/10.1088/1755-1315/752/1/012023	larva	2019	INDO	Indonesia	Bantul	-7.8249	110.259		Literature
1259	https://doi.org/10.1088/1755-1315/752/1/012023	larva	2019	INDO	Indonesia	Bantul	-7.87552	110.287		Literature
1260	https://doi.org/10.13057/biodiv/d220655	larva		INDO	Indonesia	West Java	-6.57882	106.799		Literature
1261	https://doi.org/10.13057/biodiv/d220645	larva/adults	2020	INDO	Indonesia	Bali	-8.5801	115.172		Literature
1262	https://doi.org/10.13057/biodiv/d220645	larva/adults	2020	INDO	Indonesia	Bali	-8.3305	115.354		Literature
1263	https://doi.org/10.13057/biodiv/d220645	larva/adults	2020	INDO	Indonesia	Bali	-8.3	114.965		Literature
1264	https://doi.org/10.13057/biodiv/d220645	larva/adults	2020	INDO	Indonesia	Bali	-8.5427	115.324		Literature
1265	https://doi.org/10.13057/biodiv/d220645	larva/adults	2020	INDO	Indonesia	Bali	-8.3466	114.601		Literature
1266	https://doi.org/10.13057/biodiv/d220645	larva/adults	2020	INDO	Indonesia	Bali	-8.4011	115.61		Literature
1267	https://doi.org/10.13057/biodiv/d220645	larva/adults	2020	INDO	Indonesia	Bali	-8.5358	115.399		Literature
1268	https://doi.org/10.13057/biodiv/d220645	larva/adults	2020	INDO	Indonesia	Bali	-8.5441	115.125		Literature
1269	https://doi.org/10.13057/biodiv/d220645	larva/adults	2020	INDO	Indonesia	Bali	-8.6525	115.219		Literature
1270	http://dx.doi.org/10.1088/1755-1315/951/1/012010	larva	2021	INDO	Indonesia	Sumatera	2.9394	98.4681		Literature
1271	http://dx.doi.org/10.1088/1755-1315/951/1/012010	larva	2021	INDO	Indonesia	Sumatera	2.9467	98.4742		Literature
1272	http://dx.doi.org/10.1088/1755-1315/951/1/012010	larva	2021	INDO	Indonesia	Sumatera	3.1947	98.4742		Literature
1273	http://dx.doi.org/10.1088/1755-1315/951/1/012010	larva	2021	INDO	Indonesia	Sumatera	3.1267	98.4303		Literature
1274	http://dx.doi.org/10.1088/1755-1315/951/1/012010	larva	2021	INDO	Indonesia	Sumatera	3.0894	98.4403		Literature
1275	http://dx.doi.org/10.1088/1755-1315/951/1/012010	larva	2021	INDO	Indonesia	Sumatera	3.0831	98.4275		Literature
1276	http://dx.doi.org/10.1088/1755-1315/951/1/012010	larva	2021	INDO	Indonesia	Sumatera	3.0422	98.404		Literature
1277	http://dx.doi.org/10.1088/1755-1315/951/1/012010	larva	2021	INDO	Indonesia	Sumatera	3.0981	98.3311		Literature
1278	http://dx.doi.org/10.1088/1755-1315/951/1/012010	larva	2021	INDO	Indonesia	Sumatera	3.0875	98.3231		Literature
1279	http://dx.doi.org/10.1088/1755-1315/951/1/012010	larva	2021	INDO	Indonesia	Sumatera	3.0536	98.3281		Literature
1280	http://dx.doi.org/10.1088/1755-1315/951/1/012010	larva	2021	INDO	Indonesia	Sumatera	3.0317	98.2697		Literature
1281	http://dx.doi.org/10.1088/1755-1315/951/1/012010	larva	2021	INDO	Indonesia	Sumatera	3.0561	98.2228		Literature
1282	http://dx.doi.org/10.1088/1755-1315/951/1/012010	larva	2021	INDO	Indonesia	Sumatera	3.0589	98.2161		Literature
1283	http://dx.doi.org/10.1088/1755-1315/951/1/012010	larva	2021	INDO	Indonesia	Sumatera	3.0633	98.2136		Literature
1284	http://dx.doi.org/10.1088/1755-1315/951/1/012010	larva	2021	INDO	Indonesia	Sumatera	3.0661	98.2017		Literature
1285	http://dx.doi.org/10.1088/1755-1315/951/1/012010	larva	2021	INDO	Indonesia	Sumatera	3.0644	98.1311		Literature
1286	http://dx.doi.org/10.1088/1755-1315/951/1/012010	larva	2021	INDO	Indonesia	Sumatera	3.2342	98.0061		Literature
1287	http://dx.doi.org/10.1088/1755-1315/951/1/012010	egg/larva/pupa/adult	2021	INDO	Indonesia	Kalimantan	-0.3482	117.121		Literature
1288	http://dx.doi.org/10.22146/jpti.46455	larva	2019	INDO	Indonesia	Margosari	-5.19268	105.361		Literature
1290	http://dx.doi.org/10.36846/CJAFS.2022.82	larva		TU	Turkey	Adana	37.0011	35.3306		Literature
1291	https://doi.org/10.1111/1744-7917.12940	caterpillar	2019	KO	South Korea	Gochang, Jeonbuk	35.84	126.85		Literature
1292	https://doi.org/10.1111/1744-7917.12940	caterpillar	2019	KO	South Korea	Milyang, GN	35.5	128.75		Literature
1293	https://doi.org/10.1111/1744-7917.12940	caterpillar	2019	KO	South Korea	Muan, Jeollanam	34.96	126.52		Literature
1294	https://doi.org/10.1111/1744-7917.12940	caterpillar	2019	KO	South Korea	Boseong, Jeollanam	34.77	127.08		Literature
1295	https://doi.org/10.1111/1744-7917.12940	caterpillar	2019	KO	South Korea	Yeosu, Jeollanam	34.75	127.66		Literature
1296	https://doi.org/10.1111/1744-7917.12940	caterpillar	2019	KO	South Korea	Haenam, Jeonbuk	34.57	126.6		Literature
1297	https://doi.org/10.1111/1744-7917.12940	caterpillar	2019	KO	South Korea	Gujwa, Jeju Island	33.49	126.75		Literature
1298	https://doi.org/10.1111/1744-7917.12940	caterpillar	2019	KO	South Korea	Sasebo, Nagasaki	33.23	129.64		Literature
1299	https://doi.org/10.1111/1744-7917.12940	caterpillar	2019	JP	Japan	Bungoohno, Ooita	32.99	131.6		Literature
1300	https://doi.org/10.1111/1744-7917.12940	caterpillar	2019	JP	Japan	Koshi, Kumamoto	32.88	130.75		Literature
1301	https://doi.org/10.1111/1744-7917.12940	caterpillar	2019	JP	Japan	Shimabara, Nagasaki	32.82	130.34		Literature
1302	https://doi.org/10.1111/1744-7917.12940	caterpillar	2019	JP	Japan	Unzen, Nagasaki	32.81	130.18		Literature
1303	https://doi.org/10.1111/1744-7917.12940	caterpillar	2019	JP	Japan	Yamato, Kumamoto	32.67	130.99		Literature
1304	https://doi.org/10.1111/1744-7917.12940	caterpillar	2019	JP	Japan	Asagiri, Kumamoto	32.23	130.91		Literature
1305	https://doi.org/10.1111/1744-7917.12940	caterpillar	2019	JP	Japan	Kawaminami, Miyazaki	32.21	131.52		Literature
1306	https://doi.org/10.1111/1744-7917.12940	caterpillar	2019	JP	Japan	Kishiro, Miyazaki	32.16	131.46		Literature
1307	https://doi.org/10.1111/1744-7917.12940	caterpillar	2019	JP	Japan	Saito, Miyazaki	32.09	131.39		Literature
1308	https://doi.org/10.1111/1744-7917.12940	caterpillar	2019	JP	Japan	Shintomi, Miyazaki	32.08	131.47		Literature
1309	https://doi.org/10.1111/1744-7917.12940	caterpillar	2019	JP	Japan	Ebino, Miyazaki	32.05	130.83		Literature
1310	https://doi.org/10.1111/1744-7917.12940	caterpillar	2019	JP	Japan	Kobayashi, Miyazaki	32.02	130.98		Literature
1311	https://doi.org/10.1111/1744-7917.12940	caterpillar	2019	JP	Japan	Yushui, KG	31.96	130.73		Literature
1312	https://doi.org/10.1111/1744-7917.12940	caterpillar	2019	JP	Japan	Satsuma, KG	31.94	130.47		Literature
1313	https://doi.org/10.1111/1744-7917.12940	caterpillar	2019	JP	Japan	Takahara, Miyazaki	31.93	131		Literature
1314	https://doi.org/10.1111/1744-7917.12940	caterpillar	2019	JP	Japan	Kirishima, KG	31.8	130.77		Literature
1315	https://doi.org/10.1111/1744-7917.12940	caterpillar	2019	JP	Japan	Miyakonojo, Miyazaki	31.76	131.07		Literature
1316	https://doi.org/10.1111/1744-7917.12940	caterpillar	2019	JP	Japan	Soo, KG	31.65	130.98		Literature
1317	https://doi.org/10.1111/1744-7917.12940	caterpillar	2019	JP	Japan	Hioki, KG	31.55	130.34		Literature
1318	https://doi.org/10.1111/1744-7917.12940	caterpillar	2019	JP	Japan	Shibushi, KG	31.52	131.09		Literature
1319	https://doi.org/10.1111/1744-7917.12940	caterpillar	2019	JP	Japan	Minamisatsuma, KG	31.48	130.34		Literature
1320	https://doi.org/10.1111/1744-7917.12940	caterpillar	2019	JP	Japan	Oosaki, KG	31.44	130.99		Literature
1321	https://doi.org/10.1111/1744-7917.12940	caterpillar	2019	JP	Japan	Kanoya, KG	31.43	130.87		Literature
1322	https://doi.org/10.1111/1744-7917.12940	caterpillar	2019	JP	Japan	Minamikyushu, KG	31.32	130.44		Literature
1323	https://doi.org/10.1111/1744-7917.12940	caterpillar	2019	JP	Japan	Makurazaki, KG	31.29	130.31		Literature
1324	https://doi.org/10.1111/1744-7917.12940	caterpillar	2019	JP	Japan	Ibusuki, KG	31.2	130.62		Literature
1325	https://doi.org/10.1111/1744-7917.12940	caterpillar	2019	JP	Japan	Nishinoomote, KG	30.72	131.03		Literature
1326	https://doi.org/10.1111/1744-7917.12940	caterpillar	2019	JP	Japan	Nakatane, KG	30.53	130.96		Literature
1327	https://doi.org/10.1111/1744-7917.12940	caterpillar	2019	JP	Japan	Kikai, KG	28.33	129.97		Literature
1328	https://doi.org/10.1111/1744-7917.12940	caterpillar	2019	JP	Japan	Tokunoshima, KG	27.83	128.95		Literature
1329	https://doi.org/10.1111/1744-7917.12940	caterpillar	2019	JP	Japan	Isen, KG	27.72	128.92		Literature
1330	https://doi.org/10.1111/1744-7917.12940	caterpillar	2019	JP	Japan	Okinoerabu, KG	27.37	128.57		Literature
1331	https://doi.org/10.1111/1744-7917.12940	caterpillar	2019	JP	Japan	Onna, Okinawa	26.5	127.85		Literature
1332	https://doi.org/10.1007/s13355-020-00703-9	larva	2020	JP	Japan	Okinawa	26.1283	127.691		Literature
1333	https://doi.org/10.1007/s13355-022-00781-x	larva	2019	JP	Japan	Asakura	33.422	130.741		Literature
1334	https://doi.org/10.1007/s13355-022-00781-x	larva	2019	JP	Japan	Kurume	33.3077	130.567		Literature
1335	http://dx.doi.org/10.3391/bir.2021.10.1.10	larva	2019	MA	Malaysia	Kedah	6.33953	100.419		Literature
1336	https://www.researchgate.net/publication/352900422_REPORT_ON_AN_INVASIVE_PEST_THE_FALL_ARMYWORM_Spodoptera_frugiperda_J_E_SMITH_LEPIDOPTERA_NOCTUIDAE_ON_MAIZE_CULTIVATION_IN_BINTULU_SARAWAK?enrichId=rgreq-ce96c6bb523767e386b582a5a552f78d-XXX&enrichSource=Y292ZXJQYWdlOzM1MjkwMDQyMjtBUzoxMDQwOTkwNTYzNDc1NDY3QDE2MjUyMDI4OTk0NTI%3D&el=1_x_2&_esc=publicationCoverPdf	larva	2019	MA	Malaysia	Sarawak	3.34333	113.259		Literature
1337	https://ejournal.ukm.my/serangga/article/view/48755		2020	MA	Malaysia	Kedah	6.01596	100.663		Literature
1338	https://ejournal.ukm.my/serangga/article/view/48755		2020	MA	Malaysia	Perlis	6.53285	100.257		Literature
1339	https://ejournal.ukm.my/serangga/article/view/48755		2020	MA	Malaysia	Penang	5.36492	100.487		Literature
1340	https://ejournal.ukm.my/serangga/article/view/48755		2020	MA	Malaysia	Perak	4.94211	101.023		Literature
1341	https://ejournal.ukm.my/serangga/article/view/48755		2020	MA	Malaysia	Selangor	3.4075	101.504		Literature
1342	https://ejournal.ukm.my/serangga/article/view/48755		2020	MA	Malaysia	Negeri Sembilan	2.77928	102.185		Literature
1343	https://ejournal.ukm.my/serangga/article/view/48755		2020	MA	Malaysia	Melaka	2.23049	102.225		Literature
1344	https://ejournal.ukm.my/serangga/article/view/48755		2020	MA	Malaysia	Johor	2.02677	103.503		Literature
1345	https://ejournal.ukm.my/serangga/article/view/48755		2020	MA	Malaysia	Pahang	3.90889	102.436		Literature
1346	https://ejournal.ukm.my/serangga/article/view/48755		2020	MA	Malaysia	Terengganu	4.89384	102.99		Literature
1347	https://ejournal.ukm.my/serangga/article/view/48755		2020	MA	Malaysia	Kelantan	5.22656	102.112		Literature
1348	https://ejournal.ukm.my/serangga/article/view/48755		2020	MA	Malaysia	Sarawak	2.83312	113.451		Literature
1349	https://ejournal.ukm.my/serangga/article/view/48755		2020	MA	Malaysia	Sabah	5.20897	117.156		Literature
1350	https://assets.ippc.int/static/media/files/pestreport/2019/01/11/Detection__report_of_FAW_in_Myanmar.pdf	larva/adults	2018	MY	Myanmar	Mandalay	21.5201	95.3671	51	Literature
1351	https://assets.ippc.int/static/media/files/pestreport/2019/01/11/Detection__report_of_FAW_in_Myanmar.pdf	larva/adults	2018	MY	Myanmar	Mandalay	21.4339	95.3604	53	Literature
1352	https://assets.ippc.int/static/media/files/pestreport/2019/01/11/Detection__report_of_FAW_in_Myanmar.pdf	larva/adults	2018	MY	Myanmar	Mandalay	21.4339	95.3604	52	Literature
1353	https://assets.ippc.int/static/media/files/pestreport/2019/01/11/Detection__report_of_FAW_in_Myanmar.pdf	larva/adults	2018	MY	Myanmar	Mandalay	21.4419	95.3493	51	Literature
1354	https://assets.ippc.int/static/media/files/pestreport/2019/01/11/Detection__report_of_FAW_in_Myanmar.pdf	larva/adults	2018	MY	Myanmar	Mandalay	21.4421	95.3496	55	Literature
1355	https://assets.ippc.int/static/media/files/pestreport/2019/01/11/Detection__report_of_FAW_in_Myanmar.pdf	larva/adults	2018	MY	Myanmar	Mandalay	21.4377	95.3214	52	Literature
1356	https://assets.ippc.int/static/media/files/pestreport/2019/01/11/Detection__report_of_FAW_in_Myanmar.pdf	larva/adults	2018	MY	Myanmar	Hinthada	17.0102	95.3688	16	Literature
1357	https://assets.ippc.int/static/media/files/pestreport/2019/01/11/Detection__report_of_FAW_in_Myanmar.pdf	larva/adults	2018	MY	Myanmar	Zalon	17.5469	95.5267	22	Literature
1358	https://assets.ippc.int/static/media/files/pestreport/2019/01/11/Detection__report_of_FAW_in_Myanmar.pdf	larva/adults	2018	MY	Myanmar	Zalon	17.5469	95.5267	4	Literature
1359	https://assets.ippc.int/static/media/files/pestreport/2019/01/11/Detection__report_of_FAW_in_Myanmar.pdf	larva/adults	2018	MY	Myanmar	Zalon	17.5544	95.5308	2	Literature
1360	https://assets.ippc.int/static/media/files/pestreport/2019/01/11/Detection__report_of_FAW_in_Myanmar.pdf	larva/adults	2018	MY	Myanmar	Zalon	17.5544	95.5308	2	Literature
1361	https://assets.ippc.int/static/media/files/pestreport/2019/01/11/Detection__report_of_FAW_in_Myanmar.pdf	larva/adults	2018	MY	Myanmar	Zalon	17.5604	95.5379	12	Literature
1362	https://assets.ippc.int/static/media/files/pestreport/2019/01/11/Detection__report_of_FAW_in_Myanmar.pdf	larva/adults	2018	MY	Myanmar	Zalon	17.5608	95.5378	7	Literature
1363	https://assets.ippc.int/static/media/files/pestreport/2019/01/11/Detection__report_of_FAW_in_Myanmar.pdf	larva/adults	2018	MY	Myanmar	Zalon	17.5634	95.5388	3	Literature
1364	http://dx.doi.org/10.5958/0974-8172.2019.00137.8	larva/adults	2019	NEP	Nepal	Nawalpur	27.7046	84.3807		Literature
1365	http://dx.doi.org/10.3126/jpps.v6i0.36486	larva/adults/pupae	2019	NEP	Nepal	Kavrepalanchowk	27.5906	85.6005	1471	Literature
1366	http://dx.doi.org/10.3126/jpps.v6i0.36486	larva/adults/pupae	2019	NEP	Nepal	Kavrepalanchowk	27.6562	85.6251	867	Literature
1367	http://dx.doi.org/10.3126/jpps.v6i0.36486	larva/adults/pupae	2019	NEP	Nepal	Kavrepalanchowk	27.5174	85.6977	832	Literature
1368	http://dx.doi.org/10.3126/jpps.v6i0.36486	larva/adults/pupae	2019	NEP	Nepal	Sindhupalchowk	27.6657	85.7058	930	Literature
1369	http://dx.doi.org/10.3126/jpps.v6i0.36486	larva/adults/pupae	2019	NEP	Nepal	Sindhuli	27.4193	85.8631	517	Literature
1370	http://dx.doi.org/10.3126/jpps.v6i0.36486	larva/adults/pupae	2019	NEP	Nepal	Lalitpur	27.651	85.3274	1308	Literature
1371	http://dx.doi.org/10.3126/jpps.v6i0.36486	larva/adults/pupae	2019	NEP	Nepal	Chitwan	27.6025	84.6283	199	Literature
1373	http://dx.doi.org/10.3126/jpps.v6i0.36486	larva/adults/pupae	2019	NEP	Nepal	Damak	26.6552	87.7337	120	Literature
1374	http://dx.doi.org/10.3126/jpps.v6i0.36486	larva/adults	2019	NEP	Nepal	Belbari	26.6652	87.4007	115	Literature
1375	http://dx.doi.org/10.3126/jpps.v6i0.36486	larva/adults/pupae	2019	NEP	Nepal	Salakpur	26.6624	87.353	117	Literature
1376	http://dx.doi.org/10.3126/jpps.v6i0.36486	larva/adults/pupae	2019	NEP	Nepal	Inaruwa	26.6377	87.1758	76	Literature
1377	http://dx.doi.org/10.3126/jpps.v6i0.36486	larva/adults/pupae	2019	NEP	Nepal	Kanchanpur	26.6449	86.8972	85	Literature
1378	http://dx.doi.org/10.3126/jpps.v6i0.36486	larva	2019	NEP	Nepal	Mahuli	26.6436	86.8567	98	Literature
1379	http://dx.doi.org/10.3126/jpps.v6i0.36486	larva/adults/pupae	2019	NEP	Nepal	Bayarbuni	26.8964	86.1543	93	Literature
1380	http://dx.doi.org/10.3126/jpps.v6i0.36486	larva/adults/pupae	2019	NEP	Nepal	Ratu	26.9831	85.9126	201	Literature
1381	http://dx.doi.org/10.3126/jpps.v6i0.36486	larva/adults/pupae	2019	NEP	Nepal	Bardibas	27.04	85.8233	234	Literature
1382	http://dx.doi.org/10.3126/jpps.v6i0.36486	larva/adults/pupae	2019	NEP	Nepal	Mulkot	27.419	85.8626	534	Literature
1383	http://dx.doi.org/10.3126/jpps.v6i0.36486	larva/adults/pupae	2019	NEP	Nepal	Bagmati	27.12	85.4914	109	Literature
1384	http://dx.doi.org/10.3126/jpps.v6i0.36486	larva	2019	NEP	Nepal	Chandrapur	27.1249	85.3533	116	Literature
1385	http://dx.doi.org/10.3126/jpps.v6i0.36486	larva/adults/pupae	2019	NEP	Nepal	Jitpur	27.0792	84.9332	94	Literature
1386	http://dx.doi.org/10.3126/jpps.v6i0.36486	larva	2019	NEP	Nepal	Tedha	27.1517	84.9485	98	Literature
1387	http://dx.doi.org/10.3126/jpps.v6i0.36486	larva/adults/pupae	2019	NEP	Nepal	Manahari	27.5489	84.743	239	Literature
1388	http://dx.doi.org/10.3126/jpps.v6i0.36486	larva/adults/pupae	2019	NEP	Nepal	Gitanagar	27.6193	84.3934	168	Literature
1389	http://dx.doi.org/10.3126/jpps.v6i0.36486	larva/adults/pupae	2019	NEP	Nepal	Gaindakot	27.7065	84.3826	163	Literature
1390	http://dx.doi.org/10.3126/jpps.v6i0.36486	larva/adults/pupae	2019	NEP	Nepal	Lalmatiya	27.8405	82.7362	292	Literature
1391	http://dx.doi.org/10.3126/jpps.v6i0.36486	larva/adults/pupae	2019	NEP	Nepal	Lamahi	27.8662	82.5514	243	Literature
1392	http://dx.doi.org/10.3126/jpps.v6i0.36486	larva/adults/pupae	2019	NEP	Nepal	Rapti sonari	28.1233	82.5514	144	Literature
1393	http://dx.doi.org/10.3126/jpps.v6i0.36486	larva/adults/pupae	2019	NEP	Nepal	Khajura	28.0853	81.5394	129	Literature
1394	http://dx.doi.org/10.3126/jpps.v6i0.36486	larva/adults/pupae	2019	NEP	Nepal	Gulariya	28.1889	81.3705	120	Literature
1395	https://dx.doi.org/10.21608/eajbsa.2021.152337	larva		PAKI	Pakistan	Multan	30.1912	71.4767		Literature
1396	https://doi.org/10.3390/agronomy12061289	larva		PAKI	Pakistan	Jhol Pur	32.2264	73.1497		Literature
1397	https://doi.org/10.1007/s41348-021-00548-6	larva	2019	PAKI	Pakistan	Tando Allahyar	25.4586	68.7154		Literature
1398	https://doi.org/10.1007/s41348-021-00548-6	larva	2019	PAKI	Pakistan	Hyderabad	25.3881	68.3834		Literature
1399	https://doi.org/10.1007/s41348-021-00548-6	larva	2019	PAKI	Pakistan	Thatta	24.7538	67.9119		Literature
1400	https://doi.org/10.1007/s41348-021-00548-6	larva	2019	PAKI	Pakistan	Tandoadam	25.7713	68.6658		Literature
1401	https://doi.org/10.1007/s41348-021-00548-6	larva	2019	PAKI	Pakistan	Matiari	25.591	68.4438		Literature
1402	https://doi.org/10.1007/s41348-021-00548-6	larva	2019	PAKI	Pakistan	Tando Muhammad Khan	25.1286	68.5367		Literature
1403	https://doi.org/10.1007/s41348-021-00548-6	larva	2019	PAKI	Pakistan	Mirpurkhas	25.5162	69.0026		Literature
1404	https://doi.org/10.1007/s41348-021-00548-6	larva	2019	PAKI	Pakistan	Umerkot	25.3588	69.736		Literature
1405	http://dx.doi.org/10.17582/journal.pjar/2020/33.2.247.252	larva/adults/pupae/eggs		PAKI	Pakistan	Ghotki	28.034	69.3278		Literature
1406	http://dx.doi.org/10.17582/journal.pjar/2020/33.2.247.252	larva/adults/pupae/eggs		PAKI	Pakistan	Hyderabad	25.3935	68.3724		Literature
1407	http://dx.doi.org/10.17582/journal.pjar/2020/33.2.247.252	larva/adults/pupae/eggs		PAKI	Pakistan	Jamshoro	25.4745	68.291		Literature
1408	http://dx.doi.org/10.17582/journal.pjar/2020/33.2.247.252	larva/adults/pupae/eggs		PAKI	Pakistan	Khaurpur	27.5213	68.7517		Literature
1409	http://dx.doi.org/10.17582/journal.pjar/2020/33.2.247.252	larva/adults/pupae/eggs		PAKI	Pakistan	Matiari	25.5907	68.444		Literature
1410	http://dx.doi.org/10.17582/journal.pjar/2020/33.2.247.252	larva/adults/pupae/eggs		PAKI	Pakistan	Mirpurkhas	25.5204	69.0011		Literature
1411	http://dx.doi.org/10.17582/journal.pjar/2020/33.2.247.252	larva/adults/pupae/eggs		PAKI	Pakistan	Naushaharo Feroze	26.8451	68.1187		Literature
1412	http://dx.doi.org/10.17582/journal.pjar/2020/33.2.247.252	larva/adults/pupae/eggs		PAKI	Pakistan	Shaheed Benazirabad	26.3755	68.3485		Literature
1413	http://dx.doi.org/10.17582/journal.pjar/2020/33.2.247.252	larva/adults/pupae/eggs		PAKI	Pakistan	Sukkur	27.7287	68.8318		Literature
1414	http://dx.doi.org/10.17582/journal.pjar/2020/33.2.247.252	larva/adults/pupae/eggs		PAKI	Pakistan	Tando Allahyar	25.4605	68.7141		Literature
1415	http://dx.doi.org/10.17582/journal.pjar/2020/33.2.247.252	larva/adults/pupae/eggs		PAKI	Pakistan	Thatta	24.7528	67.9106		Literature
1416	http://dx.doi.org/10.17582/journal.pjar/2020/33.2.247.252	larva/adults/pupae/eggs		PAKI	Pakistan	Umerkot	25.353	69.7376		Literature
1417	http://dx.doi.org/10.56899/151.05.37	larva/pupae		PHIL	Philippines	Pikit	7.0531	124.619		Literature
1418	http://dx.doi.org/10.56899/151.05.37	larva/pupae		PHIL	Philippines	Banisilan	6.7908	125.206		Literature
1419	http://dx.doi.org/10.56899/151.05.37	larva/pupae		PHIL	Philippines	Carmen	7.3826	124.818		Literature
1420	http://dx.doi.org/10.56899/151.05.37	larva/pupae		PHIL	Philippines	Kabacan	7.1072	124.84		Literature
1421	http://dx.doi.org/10.56899/151.05.37	larva/pupae		PHIL	Philippines	Matalam	7.20881	124.929		Literature
1422	http://dx.doi.org/10.56899/151.05.37	larva/pupae		PHIL	Philippines	President Roas	7.1609	125.061		Literature
1423	http://dx.doi.org/10.56899/151.05.37	larva/pupae		PHIL	Philippines	Tulunan	6.7862	124.995		Literature
1424	http://dx.doi.org/10.56899/151.05.37	larva/pupae		PHIL	Philippines	Lake Sebu	6.2447	124.553		Literature
1425	http://dx.doi.org/10.56899/151.05.37	larva/pupae		PHIL	Philippines	Surallah	6.3195	124.752		Literature
1426	http://dx.doi.org/10.56899/151.05.37	larva/pupae		PHIL	Philippines	Banga	6.3879	124.796		Literature
1427	http://dx.doi.org/10.56899/151.05.37	larva/pupae		PHIL	Philippines	Tantangan	6.5712	124.761		Literature
1428	http://dx.doi.org/10.56899/151.05.37	larva/pupae		PHIL	Philippines	Tupi	6.3385	124.973		Literature
1429	http://dx.doi.org/10.56899/151.05.37	larva/pupae		PHIL	Philippines	Tampakan	6.4912	125.083		Literature
1430	https://doi.org/10.31220/agriRxiv.2023.00191	egg/larva		PHIL	Philippines	Gonzaga	18.258	122.146		Literature
1431	https://doi.org/10.31220/agriRxiv.2023.00191	egg/larva		PHIL	Philippines	Santa Ana	18.4105	122.222		Literature
1432	https://doi.org/10.31220/agriRxiv.2023.00191	egg/larva		PHIL	Philippines	Rosales	15.866	120.633		Literature
1433	https://doi.org/10.31220/agriRxiv.2023.00191	egg/larva		PHIL	Philippines	Pura	15.6225	120.651		Literature
1434	https://doi.org/10.31220/agriRxiv.2023.00191	egg/larva		PHIL	Philippines	Concepcion	15.3442	120.675		Literature
1435	https://doi.org/10.31220/agriRxiv.2023.00191	egg/larva		PHIL	Philippines	Magalang	15.243	120.679		Literature
1436	http://www.ijat-aatsea.com/pdf/v18_n1_2022_January/18_IJAT_18(1)_2022_Montecalvo,%20M.%20P.(146).pdf	larva	2020	PHIL	Philippines	Lucena	13.9442	121.619		Literature
1437	https://www.researchgate.net/publication/338402159_DETECTION_OF_THE_FALL_ARMYWORM_Spodoptera_frugiperda_JE_Smith_LEPIDOPTERA_NOCTUIDAE_USING_LARVAL_MORPHOLOGICAL_CHARACTERS_AND_OBSERVATIONS_ON_ITS_CURRENT_LOCAL_DISTRIBUTION_IN_THE_PHILIPPINES?enrichId=rgreq-defc9badd65660c3a4166045ccd3a11b-XXX&enrichSource=Y292ZXJQYWdlOzMzODQwMjE1OTtBUzo4NDQyMzk4NzMyNDkyODNAMTU3ODI5Mzg3OTgyOA%3D%3D&el=1_x_2&_esc=…	larva	2019	PHIL	Philippines	Piat	17.8357	121.491		Literature
1438	https://www.researchgate.net/publication/338402159_DETECTION_OF_THE_FALL_ARMYWORM_Spodoptera_frugiperda_JE_Smith_LEPIDOPTERA_NOCTUIDAE_USING_LARVAL_MORPHOLOGICAL_CHARACTERS_AND_OBSERVATIONS_ON_ITS_CURRENT_LOCAL_DISTRIBUTION_IN_THE_PHILIPPINES?enrichId=rgreq-defc9badd65660c3a4166045ccd3a11b-XXX&enrichSource=Y292ZXJQYWdlOzMzODQwMjE1OTtBUzo4NDQyMzk4NzMyNDkyODNAMTU3ODI5Mzg3OTgyOA%3D%3D&el=1_x_2&_esc=…	larva	2019	PHIL	Philippines	Gonzaga	18.2917	122.059		Literature
1439	https://www.researchgate.net/publication/338402159_DETECTION_OF_THE_FALL_ARMYWORM_Spodoptera_frugiperda_JE_Smith_LEPIDOPTERA_NOCTUIDAE_USING_LARVAL_MORPHOLOGICAL_CHARACTERS_AND_OBSERVATIONS_ON_ITS_CURRENT_LOCAL_DISTRIBUTION_IN_THE_PHILIPPINES?enrichId=rgreq-defc9badd65660c3a4166045ccd3a11b-XXX&enrichSource=Y292ZXJQYWdlOzMzODQwMjE1OTtBUzo4NDQyMzk4NzMyNDkyODNAMTU3ODI5Mzg3OTgyOA%3D%3D&el=1_x_2&_esc=…	larva	2019	PHIL	Philippines	Gonzaga	18.2917	122.059		Literature
1440	https://www.researchgate.net/publication/338402159_DETECTION_OF_THE_FALL_ARMYWORM_Spodoptera_frugiperda_JE_Smith_LEPIDOPTERA_NOCTUIDAE_USING_LARVAL_MORPHOLOGICAL_CHARACTERS_AND_OBSERVATIONS_ON_ITS_CURRENT_LOCAL_DISTRIBUTION_IN_THE_PHILIPPINES?enrichId=rgreq-defc9badd65660c3a4166045ccd3a11b-XXX&enrichSource=Y292ZXJQYWdlOzMzODQwMjE1OTtBUzo4NDQyMzk4NzMyNDkyODNAMTU3ODI5Mzg3OTgyOA%3D%3D&el=1_x_2&_esc=…	larva	2019	PHIL	Philippines	Gonzaga	18.2922	122.059		Literature
1441	https://www.researchgate.net/publication/338402159_DETECTION_OF_THE_FALL_ARMYWORM_Spodoptera_frugiperda_JE_Smith_LEPIDOPTERA_NOCTUIDAE_USING_LARVAL_MORPHOLOGICAL_CHARACTERS_AND_OBSERVATIONS_ON_ITS_CURRENT_LOCAL_DISTRIBUTION_IN_THE_PHILIPPINES?enrichId=rgreq-defc9badd65660c3a4166045ccd3a11b-XXX&enrichSource=Y292ZXJQYWdlOzMzODQwMjE1OTtBUzo4NDQyMzk4NzMyNDkyODNAMTU3ODI5Mzg3OTgyOA%3D%3D&el=1_x_2&_esc=…	larva	2019	PHIL	Philippines	Solana	17.7479	121.709		Literature
1442	https://www.researchgate.net/publication/338402159_DETECTION_OF_THE_FALL_ARMYWORM_Spodoptera_frugiperda_JE_Smith_LEPIDOPTERA_NOCTUIDAE_USING_LARVAL_MORPHOLOGICAL_CHARACTERS_AND_OBSERVATIONS_ON_ITS_CURRENT_LOCAL_DISTRIBUTION_IN_THE_PHILIPPINES?enrichId=rgreq-defc9badd65660c3a4166045ccd3a11b-XXX&enrichSource=Y292ZXJQYWdlOzMzODQwMjE1OTtBUzo4NDQyMzk4NzMyNDkyODNAMTU3ODI5Mzg3OTgyOA%3D%3D&el=1_x_2&_esc=…	larva	2019	PHIL	Philippines	Laoag	18.1995	120.552		Literature
1443	https://www.researchgate.net/publication/338402159_DETECTION_OF_THE_FALL_ARMYWORM_Spodoptera_frugiperda_JE_Smith_LEPIDOPTERA_NOCTUIDAE_USING_LARVAL_MORPHOLOGICAL_CHARACTERS_AND_OBSERVATIONS_ON_ITS_CURRENT_LOCAL_DISTRIBUTION_IN_THE_PHILIPPINES?enrichId=rgreq-defc9badd65660c3a4166045ccd3a11b-XXX&enrichSource=Y292ZXJQYWdlOzMzODQwMjE1OTtBUzo4NDQyMzk4NzMyNDkyODNAMTU3ODI5Mzg3OTgyOA%3D%3D&el=1_x_2&_esc=…	larva	2019	PHIL	Philippines	Laoag	18.1886	120.604		Literature
1444	https://www.researchgate.net/publication/338402159_DETECTION_OF_THE_FALL_ARMYWORM_Spodoptera_frugiperda_JE_Smith_LEPIDOPTERA_NOCTUIDAE_USING_LARVAL_MORPHOLOGICAL_CHARACTERS_AND_OBSERVATIONS_ON_ITS_CURRENT_LOCAL_DISTRIBUTION_IN_THE_PHILIPPINES?enrichId=rgreq-defc9badd65660c3a4166045ccd3a11b-XXX&enrichSource=Y292ZXJQYWdlOzMzODQwMjE1OTtBUzo4NDQyMzk4NzMyNDkyODNAMTU3ODI5Mzg3OTgyOA%3D%3D&el=1_x_2&_esc=…	larva	2019	PHIL	Philippines	San Jose City	15.7845	121.006		Literature
1445	https://www.researchgate.net/publication/338402159_DETECTION_OF_THE_FALL_ARMYWORM_Spodoptera_frugiperda_JE_Smith_LEPIDOPTERA_NOCTUIDAE_USING_LARVAL_MORPHOLOGICAL_CHARACTERS_AND_OBSERVATIONS_ON_ITS_CURRENT_LOCAL_DISTRIBUTION_IN_THE_PHILIPPINES?enrichId=rgreq-defc9badd65660c3a4166045ccd3a11b-XXX&enrichSource=Y292ZXJQYWdlOzMzODQwMjE1OTtBUzo4NDQyMzk4NzMyNDkyODNAMTU3ODI5Mzg3OTgyOA%3D%3D&el=1_x_2&_esc=…	larva	2019	PHIL	Philippines	San Jose City	15.7841	121.007		Literature
1446	https://www.researchgate.net/publication/338402159_DETECTION_OF_THE_FALL_ARMYWORM_Spodoptera_frugiperda_JE_Smith_LEPIDOPTERA_NOCTUIDAE_USING_LARVAL_MORPHOLOGICAL_CHARACTERS_AND_OBSERVATIONS_ON_ITS_CURRENT_LOCAL_DISTRIBUTION_IN_THE_PHILIPPINES?enrichId=rgreq-defc9badd65660c3a4166045ccd3a11b-XXX&enrichSource=Y292ZXJQYWdlOzMzODQwMjE1OTtBUzo4NDQyMzk4NzMyNDkyODNAMTU3ODI5Mzg3OTgyOA%3D%3D&el=1_x_2&_esc=…	larva	2019	PHIL	Philippines	San Juan	13.857	121.365		Literature
1447	https://www.researchgate.net/publication/338402159_DETECTION_OF_THE_FALL_ARMYWORM_Spodoptera_frugiperda_JE_Smith_LEPIDOPTERA_NOCTUIDAE_USING_LARVAL_MORPHOLOGICAL_CHARACTERS_AND_OBSERVATIONS_ON_ITS_CURRENT_LOCAL_DISTRIBUTION_IN_THE_PHILIPPINES?enrichId=rgreq-defc9badd65660c3a4166045ccd3a11b-XXX&enrichSource=Y292ZXJQYWdlOzMzODQwMjE1OTtBUzo4NDQyMzk4NzMyNDkyODNAMTU3ODI5Mzg3OTgyOA%3D%3D&el=1_x_2&_esc=…	larva	2019	PHIL	Philippines	Candelaria	13.911	121.432		Literature
1448	https://www.researchgate.net/publication/338402159_DETECTION_OF_THE_FALL_ARMYWORM_Spodoptera_frugiperda_JE_Smith_LEPIDOPTERA_NOCTUIDAE_USING_LARVAL_MORPHOLOGICAL_CHARACTERS_AND_OBSERVATIONS_ON_ITS_CURRENT_LOCAL_DISTRIBUTION_IN_THE_PHILIPPINES?enrichId=rgreq-defc9badd65660c3a4166045ccd3a11b-XXX&enrichSource=Y292ZXJQYWdlOzMzODQwMjE1OTtBUzo4NDQyMzk4NzMyNDkyODNAMTU3ODI5Mzg3OTgyOA%3D%3D&el=1_x_2&_esc=…	larva	2019	PHIL	Philippines	Tiaong	13.8539	121.318		Literature
1449	https://www.researchgate.net/publication/338402159_DETECTION_OF_THE_FALL_ARMYWORM_Spodoptera_frugiperda_JE_Smith_LEPIDOPTERA_NOCTUIDAE_USING_LARVAL_MORPHOLOGICAL_CHARACTERS_AND_OBSERVATIONS_ON_ITS_CURRENT_LOCAL_DISTRIBUTION_IN_THE_PHILIPPINES?enrichId=rgreq-defc9badd65660c3a4166045ccd3a11b-XXX&enrichSource=Y292ZXJQYWdlOzMzODQwMjE1OTtBUzo4NDQyMzk4NzMyNDkyODNAMTU3ODI5Mzg3OTgyOA%3D%3D&el=1_x_2&_esc=…	larva	2019	PHIL	Philippines	Tiaong	13.944	121.295		Literature
1450	https://www.researchgate.net/publication/338402159_DETECTION_OF_THE_FALL_ARMYWORM_Spodoptera_frugiperda_JE_Smith_LEPIDOPTERA_NOCTUIDAE_USING_LARVAL_MORPHOLOGICAL_CHARACTERS_AND_OBSERVATIONS_ON_ITS_CURRENT_LOCAL_DISTRIBUTION_IN_THE_PHILIPPINES?enrichId=rgreq-defc9badd65660c3a4166045ccd3a11b-XXX&enrichSource=Y292ZXJQYWdlOzMzODQwMjE1OTtBUzo4NDQyMzk4NzMyNDkyODNAMTU3ODI5Mzg3OTgyOA%3D%3D&el=1_x_2&_esc=…	larva	2019	PHIL	Philippines	Tranca	14.1445	121.259		Literature
1451	https://www.researchgate.net/publication/338402159_DETECTION_OF_THE_FALL_ARMYWORM_Spodoptera_frugiperda_JE_Smith_LEPIDOPTERA_NOCTUIDAE_USING_LARVAL_MORPHOLOGICAL_CHARACTERS_AND_OBSERVATIONS_ON_ITS_CURRENT_LOCAL_DISTRIBUTION_IN_THE_PHILIPPINES?enrichId=rgreq-defc9badd65660c3a4166045ccd3a11b-XXX&enrichSource=Y292ZXJQYWdlOzMzODQwMjE1OTtBUzo4NDQyMzk4NzMyNDkyODNAMTU3ODI5Mzg3OTgyOA%3D%3D&el=1_x_2&_esc=…	larva	2019	PHIL	Philippines	Los BaÃ±os	14.0017	121.003		Literature
1453	https://www.researchgate.net/publication/338402159_DETECTION_OF_THE_FALL_ARMYWORM_Spodoptera_frugiperda_JE_Smith_LEPIDOPTERA_NOCTUIDAE_USING_LARVAL_MORPHOLOGICAL_CHARACTERS_AND_OBSERVATIONS_ON_ITS_CURRENT_LOCAL_DISTRIBUTION_IN_THE_PHILIPPINES?enrichId=rgreq-defc9badd65660c3a4166045ccd3a11b-XXX&enrichSource=Y292ZXJQYWdlOzMzODQwMjE1OTtBUzo4NDQyMzk4NzMyNDkyODNAMTU3ODI5Mzg3OTgyOA%3D%3D&el=1_x_2&_esc=…	larva	2019	PHIL	Philippines	Katipunan	8.50813	123.306		Literature
1454	https://www.researchgate.net/publication/338402159_DETECTION_OF_THE_FALL_ARMYWORM_Spodoptera_frugiperda_JE_Smith_LEPIDOPTERA_NOCTUIDAE_USING_LARVAL_MORPHOLOGICAL_CHARACTERS_AND_OBSERVATIONS_ON_ITS_CURRENT_LOCAL_DISTRIBUTION_IN_THE_PHILIPPINES?enrichId=rgreq-defc9badd65660c3a4166045ccd3a11b-XXX&enrichSource=Y292ZXJQYWdlOzMzODQwMjE1OTtBUzo4NDQyMzk4NzMyNDkyODNAMTU3ODI5Mzg3OTgyOA%3D%3D&el=1_x_2&_esc=…	larva	2019	PHIL	Philippines	Zamboanga City	7.08297	122.221		Literature
1455	https://www.researchgate.net/publication/338402159_DETECTION_OF_THE_FALL_ARMYWORM_Spodoptera_frugiperda_JE_Smith_LEPIDOPTERA_NOCTUIDAE_USING_LARVAL_MORPHOLOGICAL_CHARACTERS_AND_OBSERVATIONS_ON_ITS_CURRENT_LOCAL_DISTRIBUTION_IN_THE_PHILIPPINES?enrichId=rgreq-defc9badd65660c3a4166045ccd3a11b-XXX&enrichSource=Y292ZXJQYWdlOzMzODQwMjE1OTtBUzo4NDQyMzk4NzMyNDkyODNAMTU3ODI5Mzg3OTgyOA%3D%3D&el=1_x_2&_esc=…	larva	2019	PHIL	Philippines	Magsaysay	6.19869	125.054		Literature
1456	https://www.researchgate.net/publication/338402159_DETECTION_OF_THE_FALL_ARMYWORM_Spodoptera_frugiperda_JE_Smith_LEPIDOPTERA_NOCTUIDAE_USING_LARVAL_MORPHOLOGICAL_CHARACTERS_AND_OBSERVATIONS_ON_ITS_CURRENT_LOCAL_DISTRIBUTION_IN_THE_PHILIPPINES?enrichId=rgreq-defc9badd65660c3a4166045ccd3a11b-XXX&enrichSource=Y292ZXJQYWdlOzMzODQwMjE1OTtBUzo4NDQyMzk4NzMyNDkyODNAMTU3ODI5Mzg3OTgyOA%3D%3D&el=1_x_2&_esc=…	larva	2019	PHIL	Philippines	Katanggawan	6.15917	125.205		Literature
1457	https://www.researchgate.net/publication/338402159_DETECTION_OF_THE_FALL_ARMYWORM_Spodoptera_frugiperda_JE_Smith_LEPIDOPTERA_NOCTUIDAE_USING_LARVAL_MORPHOLOGICAL_CHARACTERS_AND_OBSERVATIONS_ON_ITS_CURRENT_LOCAL_DISTRIBUTION_IN_THE_PHILIPPINES?enrichId=rgreq-defc9badd65660c3a4166045ccd3a11b-XXX&enrichSource=Y292ZXJQYWdlOzMzODQwMjE1OTtBUzo4NDQyMzk4NzMyNDkyODNAMTU3ODI5Mzg3OTgyOA%3D%3D&el=1_x_2&_esc=…	larva	2019	PHIL	Philippines	Banawan	10.6828	124.813		Literature
1458	https://www.researchgate.net/publication/338402159_DETECTION_OF_THE_FALL_ARMYWORM_Spodoptera_frugiperda_JE_Smith_LEPIDOPTERA_NOCTUIDAE_USING_LARVAL_MORPHOLOGICAL_CHARACTERS_AND_OBSERVATIONS_ON_ITS_CURRENT_LOCAL_DISTRIBUTION_IN_THE_PHILIPPINES?enrichId=rgreq-defc9badd65660c3a4166045ccd3a11b-XXX&enrichSource=Y292ZXJQYWdlOzMzODQwMjE1OTtBUzo4NDQyMzk4NzMyNDkyODNAMTU3ODI5Mzg3OTgyOA%3D%3D&el=1_x_2&_esc=…	larva	2019	PHIL	Philippines	Santa Fe	11.2158	124.924		Literature
1459	https://www.ippc.int/en/news/fall-armyworm-detected-in-the-kingdom-of-saudi-arabia/		2021	SAR	Saudi Arabia	Najran	17.5368	44.1962		IPCC News (2022)
1460	https://doi.org/10.1016/j.bcab.2023.102636	larva	2019	SLA	Sri Lanka	Badulla	7.01	81.05		Literature
1461	https://doi.org/10.4038/jas.v19i1.10007	larva	2020	SLA	Sri Lanka	Mihinthale	8.34346	80.5815		Literature
1462	https://doi.org/10.4038/jas.v19i1.10007	larva	2020	SLA	Sri Lanka	Galenbindunuewa	8.32525	80.6647		Literature
1463	https://doi.org/10.4038/jas.v19i1.10007	larva	2020	SLA	Sri Lanka	Horowpathana	8.47418	80.7542		Literature
1464	https://doi.org/10.4038/jas.v19i1.10007	larva	2020	SLA	Sri Lanka	Kahatagasdigiliya	8.40665	80.6539		Literature
1465	https://doi.org/10.4038/jas.v19i1.10007	larva	2020	SLA	Sri Lanka	Nuwaragampalatha	8.45335	80.3289		Literature
1466	http://dx.doi.org/10.33687/entomol.007.01.2887	larva	2019	SLA	Sri Lanka	Kolonna	6.40522	80.6853		Literature
1467	http://dx.doi.org/10.33687/entomol.007.01.2887	larva	2019	SLA	Sri Lanka	Embilipitiya	6.30805	80.8454		Literature
1468	http://dx.doi.org/10.33687/entomol.007.01.2887	larva	2019	SLA	Sri Lanka	Thimbolketiya	6.42376	80.7992		Literature
1469	http://dx.doi.org/10.33687/entomol.007.01.2887	larva	2019	SLA	Sri Lanka	Pallebadda	6.48903	80.6952		Literature
1470	http://dx.doi.org/10.33687/entomol.007.01.2887	larva	2019	SLA	Sri Lanka	Godakawela	6.50286	80.6519		Literature
1471	http://dx.doi.org/10.33687/entomol.007.01.2887	larva	2019	SLA	Sri Lanka	Panamura	6.35137	80.7746		Literature
1472	http://dx.doi.org/10.33687/entomol.007.01.2887	larva	2019	SLA	Sri Lanka	Kahawatta	6.58088	80.5733		Literature
1473	http://dx.doi.org/10.33687/entomol.007.01.2887	larva	2019	SLA	Sri Lanka	Opanayaka	6.6242	80.6873		Literature
1474	http://dx.doi.org/10.33687/entomol.007.01.2887	larva	2019	SLA	Sri Lanka	Ratmalawinna	6.67575	80.7263		Literature
1475	http://dx.doi.org/10.33687/entomol.007.01.2887	larva	2019	SLA	Sri Lanka	Kaltota	6.66073	80.8747		Literature
1476	http://dx.doi.org/10.33687/entomol.007.01.2887	larva	2019	SLA	Sri Lanka	Weligepola	6.577	80.7069		Literature
1477	https://doi.org/10.1111/epp.12735	larva	2020	SY	Syria	Tafas	32.7378	36.0688		Literature
1478	https://doi.org/10.1186/s43170-023-00160-8	larva	2019	THA	Thailand	Tha muang	13.9817	99.6479		Literature
1479	https://doi.org/10.1186/s43170-023-00160-8	larva	2019	THA	Thailand	Sam Ngao	17.1952	99.081		Literature
1480	https://doi.org/10.1186/s43170-023-00160-8	larva	2021	THA	Thailand	Si Prachan	14.6056	100.102		Literature
1481	https://doi.org/10.1186/s43170-023-00160-8	larva	2021	THA	Thailand	Tha Luang	15.0466	101.231		Literature
1482	https://doi.org/10.1186/s43170-023-00160-8	larva	2022	THA	Thailand	Khao Chakan	13.6197	102.078		Literature
1483	https://doi.org/10.1186/s43170-023-00160-8	larva	2022	THA	Thailand	Wang Saphung	17.2786	101.785		Literature
1484	https://doi.org/10.1186/s43170-023-00160-8	larva		THA	Thailand	Phitsanulok	16.8248	100.259	50	Literature
1485	https://doi.org/10.1186/s43170-023-00160-8	larva		THA	Thailand	Sukhothai	17.3171	99.5617	94	Literature
1486	https://doi.org/10.1186/s43170-023-00160-8	larva		THA	Thailand	Uttaradit	17.9004	100.514	108	Literature
1487	https://doi.org/10.1093/jee/toad240	larva	2020	THA	Thailand	Khon Kaen	16.4615	102.634		Literature
1488	https://doi.org/10.1093/jee/toad240	larva	2020	THA	Thailand	Khon Kaen	16.4501	102.661		Literature
1489	https://doi.org/10.1093/jee/toad240	larva	2020	THA	Thailand	Khon Kaen	16.4733	102.816		Literature
1490	https://doi.org/10.1093/jee/toad240	larva	2020	THA	Thailand	Khon Kaen	16.4452	102.656		Literature
1491	https://doi.org/10.1093/jee/toad240	larva	2023	THA	Thailand	Khon Kaen	16.4734	102.812		Literature
1492	https://doi.org/10.1093/jee/toad240	larva	2023	THA	Thailand	Khon Kaen	16.4633	102.619		Literature
1493	https://doi.org/10.1093/jee/toad240	larva	2023	THA	Thailand	Khon Kaen	16.4649	102.609		Literature
1494	https://doi.org/10.1093/jee/toad240	larva	2023	THA	Thailand	Khon Kaen	16.4628	102.619		Literature
1495	https://doi.org/10.1093/jee/toad240	larva	2023	THA	Thailand	Khon Kaen	16.4626	102.619		Literature
1496	https://www.ippc.int/en/countries/thailand/pestreports/2018/12/first-detection-of-fall-army-worm-on-the-border-of-thailand/		2018	THA	Thailand	Kanchanaburi	13.8869	99.1117		IPCC
1497	https://www.ippc.int/en/countries/thailand/pestreports/2018/12/first-detection-of-fall-army-worm-on-the-border-of-thailand/		2018	THA	Thailand	Tak	16.5301	98.6525		IPCC
1498	http://doi.org/10.1016/j.cropro.2006.03.003	larva	2002	HN	Honduras		14.15	-86.8167		Early et al., (2018) dataset
1503	http://doi.org/10.1016/j.cropro.2006.03.003	larva	2002	HN	Honduras		13.9333	-86.9167		Early et al., (2018) dataset
1517	http://dx.doi.org/10.1016/j.biocontrol.2016.01.006	larva	2010	US	USA	Florida	26.595	-81.275		Early et al., (2018) dataset
1525	http://dx.doi.org/10.1016/j.biocontrol.2016.01.006	larva	2010	US	USA	Florida	25.5517	-80.6332		Early et al., (2018) dataset
1533	http://dx.doi.org/10.1016/j.biocontrol.2016.01.006	larva	2010	US	USA	Florida	26.6686	-80.635		Early et al., (2018) dataset
1542	https://www.projectnoah.org/spottings/467046005	larva	2014	US	USA	Illinois	42.26	-89.01		Early et al., (2018) dataset
1543	https://www.projectnoah.org/spottings/15513075	adult	2012	US	USA	Florida	30.39	-87.08		Early et al., (2018) dataset
1544	https://www.projectnoah.org/spottings/8980038	larva	2012	US	USA	California	38.38	-122.88		Early et al., (2018) dataset
1545	https://www.projectnoah.org/spottings/1495396003	adult	2014	US	USA	Virginia	37.51	-77.65		Early et al., (2018) dataset
1546	https://www.projectnoah.org/spottings/15696045	adult	2012	US	USA	Texas	29.73	-99.07		Early et al., (2018) dataset
1548	http://www.butterfliesandmoths.org/sighting_details/1107980	adult	2016	US	USA	Florida	28.0373	-81.7605		Early et al., (2018) dataset
1549	http://www.butterfliesandmoths.org/sighting_details/1107684	adult	2016	US	USA	Pennsylvania	40.2409	-76.4364		Early et al., (2018) dataset
1550	http://www.butterfliesandmoths.org/sighting_details/1106964	adult	2016	US	USA	Pennsylvania	40.4521	-76.6326		Early et al., (2018) dataset
1551	http://www.butterfliesandmoths.org/sighting_details/1106476	adult	2016	CA	Canada	Ontario	43.5373	-79.962		Early et al., (2018) dataset
1552	http://www.butterfliesandmoths.org/sighting_details/1106475	adult	2016	CA	Canada	Ontario	43.5373	-79.9621		Early et al., (2018) dataset
1553	http://www.butterfliesandmoths.org/sighting_details/1106552	adult	2016	CA	Canada	Ontario	44.4764	-77.3141		Early et al., (2018) dataset
1554	http://www.butterfliesandmoths.org/sighting_details/1106329	adult	2016	US	USA	Maryland	39.1035	-76.7149		Early et al., (2018) dataset
1555	http://www.butterfliesandmoths.org/sighting_details/1106335	adult	2016	US	USA	Maryland	39.1032	-76.7138		Early et al., (2018) dataset
1556	http://www.butterfliesandmoths.org/sighting_details/1106149	adult	2016	CA	Canada	Ontario	44.478	-77.3122		Early et al., (2018) dataset
1557	http://www.butterfliesandmoths.org/sighting_details/1105288	adult	2016	US	USA	Pennsylvania	41.9353	-79.1416		Early et al., (2018) dataset
1558	http://www.butterfliesandmoths.org/sighting_details/1102492	adult	2016	US	USA	Maryland	39.1025	-76.7155		Early et al., (2018) dataset
1559	http://www.butterfliesandmoths.org/sighting_details/1104819	adult	2014	US	USA	Maryland	38.0933	-75.2071		Early et al., (2018) dataset
1560	http://www.butterfliesandmoths.org/sighting_details/1104687	adult	2014	US	USA	Maryland	38.0933	-75.2071		Early et al., (2018) dataset
1561	http://www.butterfliesandmoths.org/sighting_details/1103686	adult	2016	US	USA	Virginia	37.417	-77.6309		Early et al., (2018) dataset
1562	http://www.butterfliesandmoths.org/sighting_details/1101407	adult	2016	US	USA	Wisconsin	43.191	-87.9697		Early et al., (2018) dataset
1563	http://www.butterfliesandmoths.org/sighting_details/1102632	adult	2016	US	USA	Maryland	39.1035	-76.7145		Early et al., (2018) dataset
1564	http://www.butterfliesandmoths.org/sighting_details/1100968	adult	2016	CA	Canada	Ontario	44.4764	-77.3141		Early et al., (2018) dataset
1565	http://www.butterfliesandmoths.org/sighting_details/1102536	adult	2016	CA	Canada	Ontario	43.5651	-79.6742		Early et al., (2018) dataset
1566	http://www.butterfliesandmoths.org/sighting_details/1102400	adult	2016	US	USA	New Jersey	39.2899	-74.9687		Early et al., (2018) dataset
1567	http://www.butterfliesandmoths.org/sighting_details/1085749	adult	2014	US	USA	Maryland	38.0933	-75.2071		Early et al., (2018) dataset
1568	http://www.butterfliesandmoths.org/sighting_details/1096879	adult	2015	US	USA	Kentucky	37.446	-86.0142		Early et al., (2018) dataset
1570	http://www.butterfliesandmoths.org/sighting_details/1096476	adult	2014	US	USA	Florida	30.4936	-84.2858		Early et al., (2018) dataset
1571	http://www.butterfliesandmoths.org/sighting_details/1087559	adult	2016	US	USA	Alabama	34.2057	-86.1585		Early et al., (2018) dataset
1572	http://www.butterfliesandmoths.org/sighting_details/1075269	adult	2016	US	USA	Pennsylvania	40.64	-76.8074		Early et al., (2018) dataset
1573	http://www.butterfliesandmoths.org/sighting_details/1075271	adult	1996	US	USA	Pennsylvania	40.6834	-76.8267		Early et al., (2018) dataset
1574	http://www.butterfliesandmoths.org/sighting_details/1075272	adult	1995	US	USA	Pennsylvania	40.7228	-77.1223		Early et al., (2018) dataset
1575	http://www.butterfliesandmoths.org/sighting_details/1075274	adult	1998	US	USA	Pennsylvania	41.4007	-76.2777		Early et al., (2018) dataset
1576	http://www.butterfliesandmoths.org/sighting_details/1075276	adult	2002	US	USA	Pennsylvania	41.4823	-75.4778		Early et al., (2018) dataset
1577	http://www.butterfliesandmoths.org/sighting_details/1065406	adult	2015	US	USA	Texas	32.5044	-94.5742		Early et al., (2018) dataset
1579	http://www.butterfliesandmoths.org/sighting_details/1072887	adult	2015	US	USA	Arkansas	35.335	-94.2971		Early et al., (2018) dataset
1581	http://www.butterfliesandmoths.org/sighting_details/1070753	adult	2015	US	USA	Pennsylvania	40.6769	-75.8367		Early et al., (2018) dataset
1582	http://www.butterfliesandmoths.org/sighting_details/1069862	adult	2015	US	USA	Louisiana	32.4486	-93.7051		Early et al., (2018) dataset
1583	http://www.butterfliesandmoths.org/sighting_details/1069243	adult	2015	US	USA	New Jersey	39.8915	-75.0377		Early et al., (2018) dataset
1584	http://www.butterfliesandmoths.org/sighting_details/1068085	adult	2015	US	USA	Kentucky	37.446	-86.0142		Early et al., (2018) dataset
1585	http://www.butterfliesandmoths.org/sighting_details/1066763	adult	2015	US	USA	Kentucky	37.0751	-84.0792		Early et al., (2018) dataset
1586	http://www.butterfliesandmoths.org/sighting_details/1064803	adult	2015	US	USA	Illinois	40.2524	-88.6422		Early et al., (2018) dataset
1587	http://www.butterfliesandmoths.org/sighting_details/1064333	adult	2015	US	USA	Maryland	39.103	-76.7148		Early et al., (2018) dataset
1588	http://www.butterfliesandmoths.org/sighting_details/1064409	adult	2015	US	USA	Virginia	37.5187	-77.484		Early et al., (2018) dataset
1589	http://www.butterfliesandmoths.org/sighting_details/1063519	adult	2015	US	USA	Maryland	39.1033	-76.7131		Early et al., (2018) dataset
1590	http://www.butterfliesandmoths.org/sighting_details/1062999	adult	2015	US	USA	Kentucky	37.446	-86.0142		Early et al., (2018) dataset
1591	http://www.butterfliesandmoths.org/sighting_details/1063260	adult	2015	US	USA	Maryland	39.3985	-79.3817		Early et al., (2018) dataset
1592	http://www.butterfliesandmoths.org/sighting_details/1051379	adult	2015	US	USA	Louisiana	32.4486	-93.7051		Early et al., (2018) dataset
1593	http://www.butterfliesandmoths.org/sighting_details/1039144	adult	2014	US	USA	Louisiana	32.4486	-93.7053		Early et al., (2018) dataset
1594	http://www.butterfliesandmoths.org/sighting_details/1027791	adult	2014	US	USA	Pennsylvania	41.5148	-78.2488		Early et al., (2018) dataset
1595	http://www.butterfliesandmoths.org/sighting_details/1027648	adult	2014	US	USA	New York	42.7155	-74.0938		Early et al., (2018) dataset
1596	http://www.butterfliesandmoths.org/sighting_details/1026625	adult	2014	US	USA	New York	41.9092	-75.2265		Early et al., (2018) dataset
1597	http://geo.cei.psu.edu:8080/PW/maketable?pest=faw&st=PA&date=20161114&agg=AVG	adult	2016	US	USA	Pennsylvania	40.662	-79.237		Early et al., (2018) dataset
1598	http://www.pestwatch.psu.edu/reports/rPAfaw2015.html	adult	2015	US	USA	Pennsylvania	40.2692	-78.3104		Early et al., (2018) dataset
1602	http://www.pestwatch.psu.edu/reports/rPAfaw2015.html	adult	2015	US	USA	Pennsylvania	40.4723	-78.2818		Early et al., (2018) dataset
1608	http://www.pestwatch.psu.edu/reports/rPAfaw2015.html	adult	2015	US	USA	Pennsylvania	40.6627	-78.2379		Early et al., (2018) dataset
1612	http://www.pestwatch.psu.edu/reports/rPAfaw2015.html	adult	2015	US	USA	Pennsylvania	40.7582	-77.881		Early et al., (2018) dataset
1624	http://www.pestwatch.psu.edu/reports/rPAfaw2015.html	adult	2015	US	USA	Pennsylvania	40.7056	-78.0033		Early et al., (2018) dataset
1638	http://www.pestwatch.psu.edu/reports/rPAfaw2015.html	adult	2015	US	USA	Pennsylvania	40.783	-78.0232		Early et al., (2018) dataset
1647	http://www.pestwatch.psu.edu/reports/rPAfaw2015.html	adult	2015	US	USA	Pennsylvania	41.0141	-77.182		Early et al., (2018) dataset
1652	http://www.pestwatch.psu.edu/reports/rPAfaw2015.html	adult	2015	US	USA	Pennsylvania	42.0437	-80.2688		Early et al., (2018) dataset
1659	http://www.pestwatch.psu.edu/reports/rPAfaw2015.html	adult	2015	US	USA	Pennsylvania	42.2002	-79.8329		Early et al., (2018) dataset
1673	http://www.pestwatch.psu.edu/reports/rPAfaw2015.html	adult	2015	US	USA	Pennsylvania	42.0388	-80.2961		Early et al., (2018) dataset
1681	http://www.pestwatch.psu.edu/reports/rPAfaw2015.html	adult	2015	US	USA	Pennsylvania	40.019	-79.8991		Early et al., (2018) dataset
1689	http://www.pestwatch.psu.edu/reports/rPAfaw2015.html	adult	2015	US	USA	Pennsylvania	40.662	-79.2369		Early et al., (2018) dataset
1697	http://www.pestwatch.psu.edu/reports/rPAfaw2015.html	adult	2015	US	USA	Pennsylvania	40.0892	-76.3043		Early et al., (2018) dataset
1699	http://www.pestwatch.psu.edu/reports/rPAfaw2015.html	adult	2015	US	USA	Pennsylvania	39.9797	-76.31		Early et al., (2018) dataset
1701	http://www.pestwatch.psu.edu/reports/rPAfaw2015.html	adult	2015	US	USA	Pennsylvania	40.7184	-75.6806		Early et al., (2018) dataset
1704	http://www.pestwatch.psu.edu/reports/rPAfaw2015.html	adult	2015	US	USA	Pennsylvania	41.2216	-77.1553		Early et al., (2018) dataset
1715	http://www.pestwatch.psu.edu/reports/rPAfaw2015.html	adult	2015	US	USA	Pennsylvania	41.2718	-76.9041		Early et al., (2018) dataset
1729	http://www.pestwatch.psu.edu/reports/rPAfaw2015.html	adult	2015	US	USA	Pennsylvania	41.2126	-76.7747		Early et al., (2018) dataset
1735	http://www.pestwatch.psu.edu/reports/rPAfaw2015.html	adult	2015	US	USA	Pennsylvania	40.2815	-75.3367		Early et al., (2018) dataset
1736	http://www.pestwatch.psu.edu/reports/rPAfaw2015.html	adult	2015	US	USA	Pennsylvania	40.711	-75.3257		Early et al., (2018) dataset
1737	http://www.pestwatch.psu.edu/reports/rPAfaw2015.html	adult	2015	US	USA	Pennsylvania	40.9198	-76.2108		Early et al., (2018) dataset
1740	http://www.pestwatch.psu.edu/reports/rPAfaw2015.html	adult	2015	US	USA	Pennsylvania	40.5834	-76.5531		Early et al., (2018) dataset
1747	doi:10.1371/journal.pone.0089255	adult	2011	CA	Canada	Ontario	43.0739	-81.3394		Early et al., (2018) dataset
1748	doi:10.1371/journal.pone.0089255	adult	2011	US	USA	North Carolina	35.8462	-76.6628		Early et al., (2018) dataset
1749	doi:10.1371/journal.pone.0089255	adult	2011	US	USA	North Carolina	35.8505	-76.6531		Early et al., (2018) dataset
1750	doi:10.1371/journal.pone.0089255	adult	2011	US	USA	North Carolina	35.8636	-76.6593		Early et al., (2018) dataset
1751	doi:10.1371/journal.pone.0089255	adult	2010	US	USA	Florida	26.6687	-80.6327		Early et al., (2018) dataset
1753	doi:10.1371/journal.pone.0089255	adult	2011	US	USA	Florida	29.7854	-82.4177		Early et al., (2018) dataset
1754	doi:10.1371/journal.pone.0089255	adult	2010	US	USA	Florida	26.8842	-81.1226		Early et al., (2018) dataset
1756	doi:10.1371/journal.pone.0089255	adult	2010	PR	Puerto Rico		17.9836	-66.3916		Early et al., (2018) dataset
1757	doi:10.1371/journal.pone.0089255	adult	2010	PR	Puerto Rico		17.9585	-66.3923		Early et al., (2018) dataset
1758	doi:10.1371/journal.pone.0089255	adult	2011	PE	Peru		-12.081	-76.9525		Early et al., (2018) dataset
1761	doi:10.1371/journal.pone.0089255	adult	2010	AR	Argentina		-27.3364	-65.6905		Early et al., (2018) dataset
1763	http://dx.doi.org/10.1603/EC11184	larva	2008	AR	Argentina	TucumÃ¡n	-27.7737	-65.5797		Early et al., (2018) dataset
1765	http://dx.doi.org/10.1603/EC11184	larva	2008	AR	Argentina	TucumÃ¡n	-26.558	-64.8074		Early et al., (2018) dataset
1766	http://dx.doi.org/10.1603/EC11184	larva	2008	AR	Argentina	TucumÃ¡n	-26.4788	-65.3375		Early et al., (2018) dataset
1767	http://dx.doi.org/10.1603/EC11184	larva	2007	AR	Argentina		-28.4465	-56.1113		Early et al., (2018) dataset
1768	http://dx.doi.org/10.1603/EC11184	larva	2007	AR	Argentina		-28.3702	-56.1464		Early et al., (2018) dataset
1769	http://dx.doi.org/10.1603/EC11184	larva	2008	AR	Argentina		-28.5829	-56.0741		Early et al., (2018) dataset
1770	http://dx.doi.org/10.1603/EC11184	larva	2008	AR	Argentina		-27.4764	-57.4983		Early et al., (2018) dataset
1771	http://dx.doi.org/10.1603/EC11184	larva	2010	AR	Argentina		-29.1731	-57.8784		Early et al., (2018) dataset
1772	http://dx.doi.org/10.1603/EC11184	larva	2007	AR	Argentina		-26.6969	-58.5711		Early et al., (2018) dataset
1773	http://dx.doi.org/10.1603/EC11184	larva	2008	AR	Argentina		-26.7117	-58.5226		Early et al., (2018) dataset
1774	http://dx.doi.org/10.1603/EC11184	larva	2008	AR	Argentina		-34.3824	-59.8491		Early et al., (2018) dataset
1775	http://dx.doi.org/10.1603/EC11184	larva	2008	AR	Argentina		-28.8933	-62.2513		Early et al., (2018) dataset
1776	http://dx.doi.org/10.1603/EC11184	larva	2009	AR	Argentina		-24.7222	-64.2033		Early et al., (2018) dataset
1777	http://dx.doi.org/10.1603/EC11184	larva	2007	AR	Argentina		-28.4795	-59.3614		Early et al., (2018) dataset
1778	http://dx.doi.org/10.1603/EC11184	larva	2008	BR	Brazil	RÃ­o Grande do Sul	-29.7196	-53.7181		Early et al., (2018) dataset
1779	http://dx.doi.org/10.1603/EC11184	larva	2009	PY	Paraguay	ItapÃºa	-27.2007	-55.7868		Early et al., (2018) dataset
1780	http://dx.doi.org/10.1603/EC11184	larva	2008	PY	Paraguay	ItapÃºa	-27.2788	-56.4628		Early et al., (2018) dataset
1781	http://dx.doi.org/10.1653/0015-4040(2008)091[0063:FASLNI]2.0.CO;2	larva	2005	AR	Argentina	La Rioja	-29.5844	-66.8297		Early et al., (2018) dataset
1782	http://dx.doi.org/10.1653/0015-4040(2008)091[0063:FASLNI]2.0.CO;2	larva	2006	AR	Argentina	Chaco	-26.7826	-60.8216		Early et al., (2018) dataset
1783	http://dx.doi.org/10.1653/0015-4040(2008)091[0063:FASLNI]2.0.CO;2	larva	2006	AR	Argentina	Chaco	-27.4277	-61.4973		Early et al., (2018) dataset
1784	http://dx.doi.org/10.1653/0015-4040(2008)091[0063:FASLNI]2.0.CO;2	larva	2006	AR	Argentina	S. del Estero	-27.6442	-62.355		Early et al., (2018) dataset
1785	http://dx.doi.org/10.1653/0015-4040(2008)091[0063:FASLNI]2.0.CO;2	larva	2005	AR	Argentina	TucumÃ¡n	-26.355	-64.7949		Early et al., (2018) dataset
1786	http://dx.doi.org/10.1653/0015-4040(2008)091[0063:FASLNI]2.0.CO;2	larva	2005	AR	Argentina	Catamarca	-26.8113	-66.0751		Early et al., (2018) dataset
1787	http://dx.doi.org/10.1653/0015-4040(2008)091[0063:FASLNI]2.0.CO;2	larva	2006	AR	Argentina	Jujuy	-23.7466	-65.4807		Early et al., (2018) dataset
1796	DOI: 10.1653/0015-4040(2006)89[175:PDOTFA]2.0.CO;2	larva	1999	AR	Argentina	TucumÃ¡n	-26.7333	-65.2333		Early et al., (2018) dataset
1801	DOI: 10.1653/0015-4040(2006)89[175:PDOTFA]2.0.CO;2	larva	2000	AR	Argentina	TucumÃ¡n	-26.4667	-65.3		Early et al., (2018) dataset
1804	DOI: 10.2307/3494875	larva	1981	GF	French Guiana		4.85	-52.3333		Early et al., (2018) dataset
1838				BR	Brazil	Pernambuco	-9.03028	-36.5686		Early et al., (2018) dataset
1839				BR	Brazil	Sao Paulo	-21.2561	-48.3161		Early et al., (2018) dataset
1840				GU	Guatemala	SololÃ¡	14.743	-91.2456		Early et al., (2018) dataset
1841	doi:10.1016/j.cropro.2006.03.003	larva	2002	HN	Honduras	El ParaÃ©_so	14.2	-86.8	1031	Timislena et al., (2018) dataset
1842	doi:10.1016/j.cropro.2006.03.003	larva	2002	HN	Honduras	El ParaÃ©_so	13.9	-86.9	1547	Timislena et al., (2018) dataset
1845	doi.org/10.1016/j.biocontrol.2016.01.006	larva	2010	US	USA	Florida	26.6	-81.3	9	Timislena et al., (2018) dataset
1850	doi.org/10.1016/j.biocontrol.2016.01.011	larva	2010	US	USA	Florida	25.6	-80.6	2	Timislena et al., (2018) dataset
1854	doi.org/10.1016/j.biocontrol.2016.01.015	larva	2010	US	USA	Florida	26.7	-80.6	3	Timislena et al., (2018) dataset
1860	https://www.projectnoah.org/spottings/467046005	larva	2014	US	USA	Illinois	42.3	-89	252	Timislena et al., (2018) dataset
1861	https://www.projectnoah.org/spottings/15513075	adult	2012	US	USA	Florida	30.4	-87.1	-5	Timislena et al., (2018) dataset
1862	https://www.projectnoah.org/spottings/8980038	larva	2012	US	USA	California	38.4	-122.9	116	Timislena et al., (2018) dataset
1863	https://www.projectnoah.org/spottings/1495396003	adult	2014	US	USA	Virginia	37.5	-77.7	96	Timislena et al., (2018) dataset
1864	https://www.projectnoah.org/spottings/15696045	adult	2012	US	USA	Texas	29.7	-99.1	404	Timislena et al., (2018) dataset
1865	http://www.butterfliesandmoths.org/sighting_details/1108210	adult	2016	US	USA	Florida	28.4	-80.7	0	Timislena et al., (2018) dataset
1866	http://www.butterfliesandmoths.org/sighting_details/1107980	adult	2016	US	USA	Florida	28	-81.8	42	Timislena et al., (2018) dataset
1867	http://www.butterfliesandmoths.org/sighting_details/1107684	adult	2016	US	USA	Pennsylvania	40.2	-76.4	220	Timislena et al., (2018) dataset
1868	http://www.butterfliesandmoths.org/sighting_details/1106964	adult	2016	US	USA	Pennsylvania	40.5	-76.6	284	Timislena et al., (2018) dataset
1869	http://www.butterfliesandmoths.org/sighting_details/1106476	adult	2016	CA	Canada	Ontario	43.5	-80	288	Timislena et al., (2018) dataset
1871	http://www.butterfliesandmoths.org/sighting_details/1106552	adult	2016	CA	Canada	Ontario	44.5	-77.3	151	Timislena et al., (2018) dataset
1872	http://www.butterfliesandmoths.org/sighting_details/1106329	adult	2016	US	USA	Maryland	39.1	-76.7	46	Timislena et al., (2018) dataset
1875	http://www.butterfliesandmoths.org/sighting_details/1105288	adult	2016	US	USA	Pennsylvania	41.9	-79.1	414	Timislena et al., (2018) dataset
1877	http://www.butterfliesandmoths.org/sighting_details/1104819	adult	2014	US	USA	Maryland	38.1	-75.2	-1	Timislena et al., (2018) dataset
1879	http://www.butterfliesandmoths.org/sighting_details/1103686	adult	2016	US	USA	Virginia	37.4	-77.6	71	Timislena et al., (2018) dataset
1880	http://www.butterfliesandmoths.org/sighting_details/1101407	adult	2016	US	USA	Wisconsin	43.2	-88	204	Timislena et al., (2018) dataset
1882	http://www.butterfliesandmoths.org/sighting_details/1102536	adult	2016	CA	Canada	Ontario	43.6	-79.7	154	Timislena et al., (2018) dataset
1883	http://www.butterfliesandmoths.org/sighting_details/1102400	adult	2016	US	USA	New Jersey	39.3	-75	2	Timislena et al., (2018) dataset
1885	http://www.butterfliesandmoths.org/sighting_details/1096879	adult	2015	US	USA	Kentucky	37.4	-86	185	Timislena et al., (2018) dataset
1887	http://www.butterfliesandmoths.org/sighting_details/1096476	adult	2014	US	USA	Florida	30.5	-84.3	44	Timislena et al., (2018) dataset
1888	http://www.butterfliesandmoths.org/sighting_details/1087559	adult	2016	US	USA	Alabama	34.2	-86.2	328	Timislena et al., (2018) dataset
1889	http://www.butterfliesandmoths.org/sighting_details/1075269	adult	2016	US	USA	Pennsylvania	40.6	-76.8	200	Timislena et al., (2018) dataset
1890	http://www.butterfliesandmoths.org/sighting_details/1075271	adult	1996	US	USA	Pennsylvania	40.7	-76.8	203	Timislena et al., (2018) dataset
1891	http://www.butterfliesandmoths.org/sighting_details/1075272	adult	1995	US	USA	Pennsylvania	40.7	-77.1	327	Timislena et al., (2018) dataset
1892	http://www.butterfliesandmoths.org/sighting_details/1075274	adult	1998	US	USA	Pennsylvania	41.4	-76.3	635	Timislena et al., (2018) dataset
1893	http://www.butterfliesandmoths.org/sighting_details/1075276	adult	2002	US	USA	Pennsylvania	41.5	-75.5	513	Timislena et al., (2018) dataset
1894	http://www.butterfliesandmoths.org/sighting_details/1065406	adult	2015	US	USA	Texas	32.5	-94.6	106	Timislena et al., (2018) dataset
1895	http://www.butterfliesandmoths.org/sighting_details/1069570	adult	2015	US	USA	Alabama	33.4	-86.8	212	Timislena et al., (2018) dataset
1896	http://www.butterfliesandmoths.org/sighting_details/1072887	adult	2015	US	USA	Arkansas	35.3	-94.3	136	Timislena et al., (2018) dataset
1897	http://www.butterfliesandmoths.org/sighting_details/1071733	adult	2015	US	USA	Pennsylvania	40.5	-75.6	273	Timislena et al., (2018) dataset
1898	http://www.butterfliesandmoths.org/sighting_details/1070753	adult	2015	US	USA	Pennsylvania	40.7	-75.8	289	Timislena et al., (2018) dataset
1899	http://www.butterfliesandmoths.org/sighting_details/1069862	adult	2015	US	USA	Louisiana	32.4	-93.7	50	Timislena et al., (2018) dataset
1900	http://www.butterfliesandmoths.org/sighting_details/1069243	adult	2015	US	USA	New Jersey	39.9	-75	15	Timislena et al., (2018) dataset
1902	http://www.butterfliesandmoths.org/sighting_details/1066763	adult	2015	US	USA	Kentucky	37.1	-84.1	359	Timislena et al., (2018) dataset
1903	http://www.butterfliesandmoths.org/sighting_details/1064803	adult	2015	US	USA	Illinois	40.3	-88.6	221	Timislena et al., (2018) dataset
1905	http://www.butterfliesandmoths.org/sighting_details/1064409	adult	2015	US	USA	Virginia	37.5	-77.5	32	Timislena et al., (2018) dataset
1908	http://www.butterfliesandmoths.org/sighting_details/1063260	adult	2015	US	USA	Maryland	39.4	-79.4	763	Timislena et al., (2018) dataset
1910	http://www.butterfliesandmoths.org/sighting_details/1027791	adult	2014	US	USA	Pennsylvania	41.5	-78.2	442	Timislena et al., (2018) dataset
1911	http://www.butterfliesandmoths.org/sighting_details/1027648	adult	2014	US	USA	New York	42.7	-74.1	277	Timislena et al., (2018) dataset
1912	http://www.butterfliesandmoths.org/sighting_details/1026625	adult	2014	US	USA	New York	41.9	-75.2	429	Timislena et al., (2018) dataset
1913	http://www.pestwatch.psu.edu/reports/rPAfaw2015.html	adult	2015	US	USA	Pennsylvania	40.3	-78.3	457	Timislena et al., (2018) dataset
1914	http://www.pestwatch.psu.edu/reports/rPAfaw2015.html	adult	2015	US	USA	Pennsylvania	40.5	-78.3	277	Timislena et al., (2018) dataset
1916	http://www.pestwatch.psu.edu/reports/rPAfaw2015.html	adult	2015	US	USA	Pennsylvania	40.8	-77.9	389	Timislena et al., (2018) dataset
1918	http://www.pestwatch.psu.edu/reports/rPAfaw2015.html	adult	2015	US	USA	Pennsylvania	40.8	-78	416	Timislena et al., (2018) dataset
1919	http://www.pestwatch.psu.edu/reports/rPAfaw2015.html	adult	2015	US	USA	Pennsylvania	41	-77.2	507	Timislena et al., (2018) dataset
1921	http://www.pestwatch.psu.edu/reports/rPAfaw2015.html	adult	2015	US	USA	Pennsylvania	42.2	-79.8	292	Timislena et al., (2018) dataset
1923	http://www.pestwatch.psu.edu/reports/rPAfaw2015.html	adult	2015	US	USA	Pennsylvania	40	-79.9	297	Timislena et al., (2018) dataset
1924	http://www.pestwatch.psu.edu/reports/rPAfaw2015.html	adult	2015	US	USA	Pennsylvania	40.7	-79.2	364	Timislena et al., (2018) dataset
1925	http://www.pestwatch.psu.edu/reports/rPAfaw2015.html	adult	2015	US	USA	Pennsylvania	40.1	-76.3	112	Timislena et al., (2018) dataset
1927	http://www.pestwatch.psu.edu/reports/rPAfaw2015.html	adult	2015	US	USA	Pennsylvania	40	-76.3	97	Timislena et al., (2018) dataset
1930	http://www.pestwatch.psu.edu/reports/rPAfaw2015.html	adult	2015	US	USA	Pennsylvania	41.2	-77.2	173	Timislena et al., (2018) dataset
1931	http://www.pestwatch.psu.edu/reports/rPAfaw2015.html	adult	2015	US	USA	Pennsylvania	41.3	-76.9	256	Timislena et al., (2018) dataset
1932	http://www.pestwatch.psu.edu/reports/rPAfaw2015.html	adult	2015	US	USA	Pennsylvania	41.2	-76.8	167	Timislena et al., (2018) dataset
1933	http://www.pestwatch.psu.edu/reports/rPAfaw2015.html	adult	2015	US	USA	Pennsylvania	40.3	-75.3	97	Timislena et al., (2018) dataset
1934	http://www.pestwatch.psu.edu/reports/rPAfaw2015.html	adult	2015	US	USA	Pennsylvania	40.7	-75.3	131	Timislena et al., (2018) dataset
1935	http://www.pestwatch.psu.edu/reports/rPAfaw2015.html	adult	2015	US	USA	Pennsylvania	40.9	-76.2	302	Timislena et al., (2018) dataset
1936	http://www.pestwatch.psu.edu/reports/rPAfaw2015.html	adult	2015	US	USA	Pennsylvania	40.6	-76.6	367	Timislena et al., (2018) dataset
1937	doi.org/10.1371/journal.pone.0089255	adult	2011	CA	Canada	Ontario	43.1	-81.3	277	Timislena et al., (2018) dataset
1938	doi.org/10.1371/journal.pone.0089255	adult	2011	US	USA	North Carolina	35.8	-76.7	5	Timislena et al., (2018) dataset
1941	doi.org/10.1371/journal.pone.0089255	adult	2010	US	USA	Florida	26.9	-81.1	6	Timislena et al., (2018) dataset
1942	doi.org/10.1371/journal.pone.0089255	adult	2011	PE	Peru		-12.1	-77	237	Timislena et al., (2018) dataset
1943	doi.org/10.1371/journal.pone.0089255	adult	2010	AR	Argentina		-27.3	-65.7	443	Timislena et al., (2018) dataset
1944	doi.org/10.1603/EC11184	larva	2008	AR	Argentina	TucumÃ©Æ’n	-27.8	-65.6	447	Timislena et al., (2018) dataset
1945	doi.org/10.1603/EC11184	larva	2010	AR	Argentina	TucumÃ©Æ’n	-26.9	-64.9	414	Timislena et al., (2018) dataset
1946	doi.org/10.1603/EC11184	larva	2008	AR	Argentina	TucumÃ©Æ’n	-26.6	-64.8	550	Timislena et al., (2018) dataset
1947	doi.org/10.1603/EC11184	larva	2008	AR	Argentina	TucumÃ©Æ’n	-26.5	-65.3	814	Timislena et al., (2018) dataset
1948	doi.org/10.1603/EC11184	larva	2007	AR	Argentina	Corrientes	-28.4	-56.1	85	Timislena et al., (2018) dataset
1950	doi.org/10.1603/EC11184	larva	2008	AR	Argentina	Corrientes	-28.6	-56.1	85	Timislena et al., (2018) dataset
1951	doi.org/10.1603/EC11184	larva	2008	AR	Argentina	Corrientes	-27.5	-57.5	69	Timislena et al., (2018) dataset
1952	doi.org/10.1603/EC11184	larva	2010	AR	Argentina	Corrientes	-29.2	-57.9	85	Timislena et al., (2018) dataset
1953	doi.org/10.1603/EC11184	larva	2007	AR	Argentina	Formosa	-26.7	-58.6	60	Timislena et al., (2018) dataset
1954	doi.org/10.1603/EC11184	larva	2008	AR	Argentina	Formosa	-26.7	-58.5	62	Timislena et al., (2018) dataset
1955	doi.org/10.1603/EC11184	larva	2008	AR	Argentina	Buenos Aires	-34.4	-59.8	44	Timislena et al., (2018) dataset
1956	doi.org/10.1603/EC11184	larva	2008	AR	Argentina	Santiago del Estero	-28.9	-62.3	90	Timislena et al., (2018) dataset
1957	doi.org/10.1603/EC11184	larva	2009	AR	Argentina	Salta	-24.7	-64.2	470	Timislena et al., (2018) dataset
1958	doi.org/10.1603/EC11184	larva	2007	AR	Argentina	Santiago del Estero	-28.5	-59.4	53	Timislena et al., (2018) dataset
1959	doi.org/10.1603/EC11184	larva	2008	BR	Brazil	RÃ©_o Grande do Sul	-29.7	-53.7	103	Timislena et al., (2018) dataset
1960	doi.org/10.1603/EC11184	larva	2009	PY	Paraguay	ItapÃ©_a	-27.2	-55.8	224	Timislena et al., (2018) dataset
1961	doi.org/10.1603/EC11184	larva	2008	PY	Paraguay	ItapÃ©_a	-27.3	-56.5	81	Timislena et al., (2018) dataset
1962	doi.org/10.1653/0015-4040(2008)091[0063:FASLNI]2.0.CO;2	larva	2005	AR	Argentina	La Rioja	-29.6	-66.8	403	Timislena et al., (2018) dataset
1963	doi.org/10.1653/0015-4040(2008)091[0063:FASLNI]2.0.CO;2	larva	2006	AR	Argentina	Chaco	-26.8	-60.8	106	Timislena et al., (2018) dataset
1964	doi.org/10.1653/0015-4040(2008)091[0063:FASLNI]2.0.CO;2	larva	2006	AR	Argentina	Chaco	-27.4	-61.5	111	Timislena et al., (2018) dataset
1965	doi.org/10.1653/0015-4040(2008)091[0063:FASLNI]2.0.CO;2	larva	2006	AR	Argentina	S. del Estero	-27.6	-62.4	140	Timislena et al., (2018) dataset
1966	doi.org/10.1653/0015-4040(2008)091[0063:FASLNI]2.0.CO;2	larva	2005	AR	Argentina	TucumÃ©Æ’n	-26.4	-64.8	888	Timislena et al., (2018) dataset
1967	doi.org/10.1653/0015-4040(2008)091[0063:FASLNI]2.0.CO;2	larva	2005	AR	Argentina	Catamarca	-26.8	-66.1	2055	Timislena et al., (2018) dataset
1968	doi.org/10.1653/0015-4040(2008)091[0063:FASLNI]2.0.CO;2	larva	2006	AR	Argentina	Jujuy	-23.7	-65.5	2589	Timislena et al., (2018) dataset
1969	doi.org/10.1653/0015-4040(2008)091[0063:FASLNI]2.0.CO;2	larva	2006	AR	Argentina	Salta	-24.8	-65	762	Timislena et al., (2018) dataset
1970	doi.org/10.1653/0015-4040(2008)091[0063:FASLNI]2.0.CO;2	larva	2006	AR	Argentina	Salta	-26	-65.1	967	Timislena et al., (2018) dataset
1971	doi.org/10.1653/0015-4040(2008)091[0063:FASLNI]2.0.CO;2	larva	2006	AR	Argentina	Jujuy	-23.7	-64.5	383	Timislena et al., (2018) dataset
1972	doi.org/10.1653/0015-4040(2008)091[0063:FASLNI]2.0.CO;2	larva	2006	AR	Argentina	Salta	-25.6	-64.9	805	Timislena et al., (2018) dataset
1973	doi.org/10.1653/0015-4040(2008)091[0063:FASLNI]2.0.CO;2	larva	2006	AR	Argentina	Jujuy	-24	-65.5	2191	Timislena et al., (2018) dataset
1974	doi.org/10.1653/0015-4040(2008)091[0063:FASLNI]2.0.CO;2	larva	2006	AR	Argentina	CÃ©Ã¤rdoba	-33.9	-64.4	231	Timislena et al., (2018) dataset
1975	doi.org/10.1653/0015-4040(2008)091[0063:FASLNI]2.0.CO;2	larva	2006	AR	Argentina	Chaco	-26	-60.6	111	Timislena et al., (2018) dataset
1976	doi.org/10.1653/0015-4040(2008)091[0063:FASLNI]2.0.CO;2	larva	2006	AR	Argentina	TucumÃ©Æ’n	-26.8	-65.3	460	Timislena et al., (2018) dataset
1977	doi.org/10.1653/0015-4040(2006)89[175:PDOTFA]2.0.CO;2	larva	1999	AR	Argentina	TucumÃ©Æ’n	-26.7	-65.2	583	Timislena et al., (2018) dataset
1985	doi.org/10.2307/3494875	larva, adult	1981	GF	Guyane		4.9	-52.3	16	Timislena et al., (2018) dataset
1988	doi.org/10.3958/059.037.0320	larvae	2010	MX	Mexico	Northern Sinaloa	25.8	-108.8	11	Timislena et al., (2018) dataset
1989	doi.org/10.1653/0015-4040(2002)085[0588:DANPOS]2.0.CO;2	egg	1998	BR	Brazil	Sâ€ž_o Paulo	-22.7	-47.6	556	Timislena et al., (2018) dataset
1992	doi.org/10.1590/S1519-566X2008000300012â€žÂ	larva	1994	BR	Brazil	Sâ€ž_o Paulo	-21.3	-48.3	608	Timislena et al., (2018) dataset
2002	doi.org/10.1653/0015-4040(2004)087[0496:SANFAO]2.0.CO;2	adult	2000	MX	Mexico	Chiapas	14.8	-92.3	50	Timislena et al., (2018) dataset
2005	Valdez-Torres et al., 2012	larva	2009	MX	Mexico	Sinaloa	24.6	-107.4	18	Timislena et al., (2018) dataset
2007	Valdez-Torres et al., 2012	larva	2008	MX	Mexico	CuliacÃ©Æ’n	24.4	-107.5	0	Timislena et al., (2018) dataset
2056	https://www.butterfliesandmoths.org/sighting_details/426159	moth	2003-09-05	US	USA	Linn CountyIowaUnited States	42.0094	-91.5662		butterfiles and moths dataset
2057	https://www.butterfliesandmoths.org/sighting_details/429832	moth	2006-09-14	US	USA	Taylor CountyIowaUnited States	40.7156	-94.6883		butterfiles and moths dataset
2058	https://www.butterfliesandmoths.org/sighting_details/437254	moth	1996-10-01	US	USA	Allegheny CountyPennsylvaniaUnited States	40.4202	-79.8468		butterfiles and moths dataset
2059	https://www.butterfliesandmoths.org/sighting_details/457970	moth	2007-06-11	US	USA	United StatesNew YorkSuffolk County	41.0389	-71.9266		butterfiles and moths dataset
2060	https://www.butterfliesandmoths.org/sighting_details/481003	moth	2009-09-23	US	USA	United StatesMissouriNew Madrid County	36.4325	-89.709		butterfiles and moths dataset
2061	https://www.butterfliesandmoths.org/sighting_details/506250	caterpillar	2006-11-09	US	USA	United StatesTexasEllis County	32.294	-96.6945		butterfiles and moths dataset
2062	https://www.butterfliesandmoths.org/sighting_details/506677	moth	2010-09-29	US	USA	Chester CountyTennesseeUnited States	35.5404	-88.5937		butterfiles and moths dataset
2063	https://www.butterfliesandmoths.org/sighting_details/507036	moth	2010-10-01	US	USA	United StatesSouth CarolinaAiken County	33.5129	-81.9737		butterfiles and moths dataset
2064	https://www.butterfliesandmoths.org/sighting_details/507231	moth	2010-10-07	US	USA	Knox CountyTennesseeUnited States	35.9383	-84.0653		butterfiles and moths dataset
2067	https://www.butterfliesandmoths.org/sighting_details/516046	moth	2010-07-30	US	USA	Jefferson CountyKentuckyUnited States	38.1606	-85.4859		butterfiles and moths dataset
2068	https://www.butterfliesandmoths.org/sighting_details/534558	moth	2006-10-01	US	USA	Hart CountyKentuckyUnited States	37.4024	-85.95		butterfiles and moths dataset
2069	https://www.butterfliesandmoths.org/sighting_details/534559	moth	2010-08-08	US	USA	Hardin CountyKentuckyUnited States	37.8123	-85.75		butterfiles and moths dataset
2070	https://www.butterfliesandmoths.org/sighting_details/534560	moth	2007-10-22	US	USA	Hart CountyKentuckyUnited States	37.4188	-86.0298		butterfiles and moths dataset
2071	https://www.butterfliesandmoths.org/sighting_details/539547	moth	2010-09-11	US	USA	Camden CountyNorth CarolinaUnited States	36.504	-76.3984		butterfiles and moths dataset
2072	https://www.butterfliesandmoths.org/sighting_details/608299	moth	2011-08-17	US	USA	Beauregard ParishLouisianaUnited States	30.8545	-93.4346		butterfiles and moths dataset
2073	https://www.butterfliesandmoths.org/sighting_details/618133	moth	2011-09-21	US	USA	Beaver CountyPennsylvaniaUnited States	40.6399	-80.2226		butterfiles and moths dataset
2074	https://www.butterfliesandmoths.org/sighting_details/619396	moth	2011-09-24	US	USA	Mifflin CountyPennsylvaniaUnited States	40.7234	-77.4753		butterfiles and moths dataset
2075	https://www.butterfliesandmoths.org/sighting_details/686477	moth	2011-09-11	US	USA	Hardin CountyKentuckyUnited States	37.8123	-85.75		butterfiles and moths dataset
2076	https://www.butterfliesandmoths.org/sighting_details/688790	moth	2008-08-15	US	USA	Pemiscot CountyMissouriUnited States	36.3906	-89.6103		butterfiles and moths dataset
2078	https://www.butterfliesandmoths.org/sighting_details/693477	moth	2006-09-22	US	USA	Huntingdon CountyPennsylvaniaUnited States	40.4721	-78.035		butterfiles and moths dataset
2079	https://www.butterfliesandmoths.org/sighting_details/693478	moth	2002-08-31	US	USA	Montour CountyPennsylvaniaUnited States	40.9697	-76.5799		butterfiles and moths dataset
2080	https://www.butterfliesandmoths.org/sighting_details/693589	moth	2011-10-22	US	USA	Alachua CountyFloridaUnited States	29.6339	-82.3407		butterfiles and moths dataset
2081	https://www.butterfliesandmoths.org/sighting_details/693910	moth	2011-11-15	US	USA	United StatesRusk CountyTexas	32.2029	-94.7355		butterfiles and moths dataset
2082	https://www.butterfliesandmoths.org/sighting_details/697880	moth	2011-08-22	US	USA	Wayne CountyOhioUnited States	40.8273	-81.934		butterfiles and moths dataset
2083	https://www.butterfliesandmoths.org/sighting_details/716096	moth	2011-09-04	US	USA	United StatesTennesseeChester County	35.5404	-88.5938		butterfiles and moths dataset
2084	https://www.butterfliesandmoths.org/sighting_details/742043	moth	2012-09-08	US	USA	United StatesPennsylvaniaLuzerne County	41.3364	-75.8157		butterfiles and moths dataset
2085	https://www.butterfliesandmoths.org/sighting_details/742517	moth	2012-08-24	US	USA	United StatesPennsylvaniaBerks County	40.4923	-76.183		butterfiles and moths dataset
2086	https://www.butterfliesandmoths.org/sighting_details/742951	caterpillar	2012-09-16	US	USA	United StatesArizonaPima County	32.3044	-111.006		butterfiles and moths dataset
2087	https://www.butterfliesandmoths.org/sighting_details/743028	caterpillar	2012-09-15	US	USA	United StatesIllinoisJackson County	37.725	-89.2608		butterfiles and moths dataset
2088	https://www.butterfliesandmoths.org/sighting_details/743657	caterpillar	2012-09-22	US	USA	United StatesIllinoisJackson County	37.7456	-89.2828		butterfiles and moths dataset
2089	https://www.butterfliesandmoths.org/sighting_details/743801	moth	2012-09-05	US	USA	United StatesKentuckyHardin County	37.8123	-85.75		butterfiles and moths dataset
2090	https://www.butterfliesandmoths.org/sighting_details/745923	moth	2012-10-16	US	USA	United StatesFloridaSanta Rosa County	30.3907	-87.0815		butterfiles and moths dataset
2091	https://www.butterfliesandmoths.org/sighting_details/746041	moth	2012-10-17	US	USA	United StatesAlabamaMarshall County	34.2057	-86.1585		butterfiles and moths dataset
2092	https://www.butterfliesandmoths.org/sighting_details/755247	moth	2012-11-04	US	USA	United StatesLouisianaCaddo Parish	32.4482	-93.7041		butterfiles and moths dataset
2093	https://www.butterfliesandmoths.org/sighting_details/757149	moth	2012-11-18	US	USA	United StatesLampasas CountyTexas	31.0484	-97.933		butterfiles and moths dataset
2094	https://www.butterfliesandmoths.org/sighting_details/757506	moth	2012-09-20	US	USA	United StatesGeorgiaHarris County	32.8409	-84.8543		butterfiles and moths dataset
2095	https://www.butterfliesandmoths.org/sighting_details/757551	moth	2012-11-27	US	USA	United StatesFloridaHernando County	28.4721	-82.3545		butterfiles and moths dataset
2096	https://www.butterfliesandmoths.org/sighting_details/763422	moth	2012-11-02	US	USA	United StatesArkansasSebastian County	35.3462	-94.299		butterfiles and moths dataset
2097	https://www.butterfliesandmoths.org/sighting_details/763861	moth	2012-11-07	US	USA	United StatesArkansasSebastian County	35.3349	-94.2975		butterfiles and moths dataset
2100	https://www.butterfliesandmoths.org/sighting_details/764732	moth	2012-09-08	US	USA	United StatesWisconsinDane County	43.122	-89.6413		butterfiles and moths dataset
2101	https://www.butterfliesandmoths.org/sighting_details/764988	moth	2013-02-08	US	USA	United StatesFloridaOrange County	28.3819	-81.4765		butterfiles and moths dataset
2102	https://www.butterfliesandmoths.org/sighting_details/767794	caterpillar	2012-09-26	US	USA	United StatesTennesseeChester County	35.5403	-88.5938		butterfiles and moths dataset
2103	https://www.butterfliesandmoths.org/sighting_details/767795	moth	2012-09-10	US	USA	United StatesTennesseeChester County	35.5403	-88.5939		butterfiles and moths dataset
2104	https://www.butterfliesandmoths.org/sighting_details/772102	moth	2013-03-15	US	USA	United StatesLiberty CountyTexas	30.0979	-94.766		butterfiles and moths dataset
2105	https://www.butterfliesandmoths.org/sighting_details/774075	moth	2013-04-05	US	USA	United StatesTexasCooke County	33.6518	-97.3764		butterfiles and moths dataset
2106	https://www.butterfliesandmoths.org/sighting_details/855905	moth	2013-05-06	US	USA	United StatesMissouriLafayette County	39.0387	-94.0259		butterfiles and moths dataset
2107	https://www.butterfliesandmoths.org/sighting_details/908589	moth	2012-09-09	US	USA	United StatesPennsylvaniaCentre County	40.7754	-77.8679		butterfiles and moths dataset
2108	https://www.butterfliesandmoths.org/sighting_details/928283	moth	2013-08-29	US	USA	United StatesKentuckyHardin County	37.8123	-85.7501		butterfiles and moths dataset
2109	https://www.butterfliesandmoths.org/sighting_details/929439	moth	2013-09-11	US	USA	United StatesFloridaHernando County	28.4723	-82.3544		butterfiles and moths dataset
2110	https://www.butterfliesandmoths.org/sighting_details/930336	caterpillar	2013-08-14	US	USA	United StatesDelawareNew Castle County	39.6639	-75.6834		butterfiles and moths dataset
2111	https://www.butterfliesandmoths.org/sighting_details/931013	caterpillar	2013-09-21	US	USA	United StatesNew YorkJefferson County	44.0053	-76.2218		butterfiles and moths dataset
2112	https://www.butterfliesandmoths.org/sighting_details/936661	moth	2013-10-06	US	USA	United StatesVirginiaChesterfield County	37.3308	-77.3449		butterfiles and moths dataset
2113	https://www.butterfliesandmoths.org/sighting_details/937857	moth	2013-10-17	US	USA	United StatesFloridaPolk County	28.0426	-81.7608		butterfiles and moths dataset
2114	https://www.butterfliesandmoths.org/sighting_details/939896	moth	2013-11-09	US	USA	United StatesFloridaHernando County	28.4722	-82.3544		butterfiles and moths dataset
2115	https://www.butterfliesandmoths.org/sighting_details/940004	moth	2013-11-17	US	USA	United StatesLampasas CountyTexas	31.0483	-97.9332		butterfiles and moths dataset
2116	https://www.butterfliesandmoths.org/sighting_details/957974	moth	2014-01-31	US	USA	United StatesCaliforniaOrange County	33.4	-117.599		butterfiles and moths dataset
2117	https://www.butterfliesandmoths.org/sighting_details/963782	moth	2013-09-26	US	USA	United StatesNorth DakotaGrand Forks County	47.9477	-97.6224		butterfiles and moths dataset
2119	https://www.butterfliesandmoths.org/sighting_details/990378	moth	2014-07-17	US	USA	United StatesMarylandPrince Georges County	38.9912	-76.8526		butterfiles and moths dataset
2120	https://www.butterfliesandmoths.org/sighting_details/994457	moth	2014-07-26	US	USA	United StatesArkansasSebastian County	35.3349	-94.2971		butterfiles and moths dataset
2123	https://www.butterfliesandmoths.org/sighting_details/1002122	moth	2014-08-16	US	USA	United StatesPennsylvaniaCumberland County	40.2181	-77.0133		butterfiles and moths dataset
2126	https://www.butterfliesandmoths.org/sighting_details/1004482	moth	2014-08-28	US	USA	United StatesVirginiaTazewell County	37.0051	-81.7987		butterfiles and moths dataset
2130	https://www.butterfliesandmoths.org/sighting_details/1012801	moth	2014-09-04	US	USA	United StatesAlabamaWinston County	34.0176	-87.3627		butterfiles and moths dataset
2131	https://www.butterfliesandmoths.org/sighting_details/1012918	caterpillar	2014-08-28	US	USA	United StatesIllinoisJackson County	37.725	-89.2608		butterfiles and moths dataset
2133	https://www.butterfliesandmoths.org/sighting_details/1013317	moth	2014-09-15	US	USA	United StatesNorth CarolinaBrunswick County	33.9096	-78.515		butterfiles and moths dataset
2134	https://www.butterfliesandmoths.org/sighting_details/1013804	moth	2014-09-18	US	USA	United StatesMarylandCecil County	39.6213	-75.8936		butterfiles and moths dataset
2137	https://www.butterfliesandmoths.org/sighting_details/1017797	moth	2014-10-11	US	USA	United StatesTravis CountyTexas	30.4118	-97.6487		butterfiles and moths dataset
2138	https://www.butterfliesandmoths.org/sighting_details/1018361	moth	2014-08-23	US	USA	United StatesNorth CarolinaBuncombe County	35.5446	-82.3708		butterfiles and moths dataset
2139	https://www.butterfliesandmoths.org/sighting_details/1018537	moth	2014-10-14	US	USA	United StatesPennsylvaniaAllegheny County	40.4204	-79.8466		butterfiles and moths dataset
2142	https://www.butterfliesandmoths.org/sighting_details/1019934	moth	2014-10-01	US	USA	United StatesMaryland	39.7054	-78.332		butterfiles and moths dataset
2144	https://www.butterfliesandmoths.org/sighting_details/1022451	moth	2014-09-29	US	USA	United StatesFloridaCollier County	25.9906	-81.592		butterfiles and moths dataset
2145	https://www.butterfliesandmoths.org/sighting_details/1026625	moth	2014-08-25	US	USA	United StatesNew YorkDelaware County	41.9091	-75.2265		butterfiles and moths dataset
2146	https://www.butterfliesandmoths.org/sighting_details/1027648	moth	2014-10-14	US	USA	United StatesNew YorkAlbany County	42.7155	-74.0938		butterfiles and moths dataset
2147	https://www.butterfliesandmoths.org/sighting_details/1027791	moth	2014-10-23	US	USA	United StatesPennsylvaniaCameron County	41.5148	-78.2488		butterfiles and moths dataset
2148	https://www.butterfliesandmoths.org/sighting_details/1039144	moth	2014-09-13	US	USA	United StatesLouisianaCaddo Parish	32.4485	-93.7053		butterfiles and moths dataset
2149	https://www.butterfliesandmoths.org/sighting_details/1042529	moth	2014-10-06	US	USA	United StatesGeorgiaDeKalb County	33.8325	-84.323		butterfiles and moths dataset
2150	https://www.butterfliesandmoths.org/sighting_details/1044758	caterpillar	2015-05-22	US	USA	United StatesConnecticutMiddlesex County	41.5632	-72.5218		butterfiles and moths dataset
2151	https://www.butterfliesandmoths.org/sighting_details/1051379	moth	2015-06-30	US	USA	United StatesLouisianaCaddo Parish	32.4485	-93.7051		butterfiles and moths dataset
2153	https://www.butterfliesandmoths.org/sighting_details/1063260	moth	2015-08-27	US	USA	United StatesMarylandGarrett County	39.3984	-79.3817		butterfiles and moths dataset
2154	https://www.butterfliesandmoths.org/sighting_details/1063519	moth	2015-09-01	US	USA	United StatesMarylandAnne Arundel County	39.1033	-76.7131		butterfiles and moths dataset
2155	https://www.butterfliesandmoths.org/sighting_details/1064333	moth	2015-09-05	US	USA	United StatesMarylandAnne Arundel County	39.103	-76.7148		butterfiles and moths dataset
2156	https://www.butterfliesandmoths.org/sighting_details/1064409	moth	2015-09-07	US	USA	United StatesVirginiaRichmond	37.5187	-77.484		butterfiles and moths dataset
2157	https://www.butterfliesandmoths.org/sighting_details/1064803	moth	2015-09-09	US	USA	United StatesIllinoisDe Witt County	40.2524	-88.6422		butterfiles and moths dataset
2158	https://www.butterfliesandmoths.org/sighting_details/1065406	moth	2015-09-14	US	USA	United StatesTexasHarrison County	32.5043	-94.5741		butterfiles and moths dataset
2159	https://www.butterfliesandmoths.org/sighting_details/1066763	moth	2015-09-16	US	USA	United StatesKentuckyLaurel County	37.0751	-84.0792		butterfiles and moths dataset
2161	https://www.butterfliesandmoths.org/sighting_details/1069243	moth	2015-10-13	US	USA	United StatesNew JerseyCamden County	39.8915	-75.0377		butterfiles and moths dataset
2162	https://www.butterfliesandmoths.org/sighting_details/1069570	moth	2015-10-15	US	USA	United StatesAlabamaJefferson County	33.4116	-86.7905		butterfiles and moths dataset
2164	https://www.butterfliesandmoths.org/sighting_details/1070753	moth	2015-11-04	US	USA	United StatesPennsylvaniaLehigh County	40.6769	-75.8367		butterfiles and moths dataset
2165	https://www.butterfliesandmoths.org/sighting_details/1071733	moth	2015-09-09	US	USA	United StatesPennsylvaniaBerks County	40.47	-75.6246		butterfiles and moths dataset
2167	https://www.butterfliesandmoths.org/sighting_details/1074515	moth	2015-09-14	US	USA	United StatesNorth DakotaTraill County	47.5996	-97.0557		butterfiles and moths dataset
2168	https://www.butterfliesandmoths.org/sighting_details/1075269	moth	1998-09-23	US	USA	Dauphin CountyPennsylvaniaUnited States	40.64	-76.8073		butterfiles and moths dataset
2169	https://www.butterfliesandmoths.org/sighting_details/1075271	moth	1996-09-10	US	USA	Northumberland CountyPennsylvaniaUnited States	40.6834	-76.8266		butterfiles and moths dataset
2170	https://www.butterfliesandmoths.org/sighting_details/1075272	moth	1995-10-06	US	USA	Snyder CountyPennsylvaniaUnited States	40.7228	-77.1222		butterfiles and moths dataset
2171	https://www.butterfliesandmoths.org/sighting_details/1075274	moth	1998-09-25	US	USA	Sullivan CountyPennsylvaniaUnited States	41.4006	-76.2776		butterfiles and moths dataset
2172	https://www.butterfliesandmoths.org/sighting_details/1075276	moth	2002-07-30	US	USA	Lackawanna CountyPennsylvaniaUnited States	41.4823	-75.4778		butterfiles and moths dataset
2173	https://www.butterfliesandmoths.org/sighting_details/1085749	moth	2014-10-08	US	USA	United StatesMarylandWorcester County	38.0933	-75.2071		butterfiles and moths dataset
2175	https://www.butterfliesandmoths.org/sighting_details/1096030	moth	2016-07-19	US	USA	United StatesKentuckyHart County	37.446	-86.0141		butterfiles and moths dataset
2176	https://www.butterfliesandmoths.org/sighting_details/1096476	moth	2014-10-01	US	USA	United StatesFloridaLeon County	30.4936	-84.2858		butterfiles and moths dataset
2178	https://www.butterfliesandmoths.org/sighting_details/1097550	caterpillar	2016-08-20	US	USA	United StatesMississippiOktibbeha County	33.4424	-88.8285		butterfiles and moths dataset
2179	https://www.butterfliesandmoths.org/sighting_details/1100968	moth	2016-09-04	CA	Canada	CanadaOntario	44.4763	-77.3141		butterfiles and moths dataset
2180	https://www.butterfliesandmoths.org/sighting_details/1101078	moth	2016-09-03	US	USA	United StatesMinnesotaWashington County	45.0119	-92.9771		butterfiles and moths dataset
2181	https://www.butterfliesandmoths.org/sighting_details/1101407	moth	2016-09-07	US	USA	United StatesWisconsinMilwaukee County	43.191	-87.9697		butterfiles and moths dataset
2182	https://www.butterfliesandmoths.org/sighting_details/1101974	moth	2016-09-12	US	USA	United StatesWisconsinMilwaukee County	43.1752	-87.8857		butterfiles and moths dataset
2183	https://www.butterfliesandmoths.org/sighting_details/1102400	moth	2016-09-14	US	USA	United StatesNew JerseyCumberland County	39.2898	-74.9687		butterfiles and moths dataset
2184	https://www.butterfliesandmoths.org/sighting_details/1102492	moth	2016-08-13	US	USA	United StatesMarylandAnne Arundel County	39.1026	-76.7155		butterfiles and moths dataset
2185	https://www.butterfliesandmoths.org/sighting_details/1102536	moth	2016-09-12	CA	Canada	CanadaOntario	43.5651	-79.6742		butterfiles and moths dataset
2186	https://www.butterfliesandmoths.org/sighting_details/1102632	moth	2016-08-19	US	USA	United StatesMarylandAnne Arundel County	39.1035	-76.7145		butterfiles and moths dataset
2187	https://www.butterfliesandmoths.org/sighting_details/1103686	moth	2016-09-22	US	USA	United StatesVirginiaChesterfield County	37.417	-77.6309		butterfiles and moths dataset
2188	https://www.butterfliesandmoths.org/sighting_details/1104073	caterpillar	2016-09-18	US	USA	Bexar CountyUnited StatesTexas	29.6201	-98.4402		butterfiles and moths dataset
2191	https://www.butterfliesandmoths.org/sighting_details/1105288	moth	2016-10-05	US	USA	United StatesPennsylvaniaWarren County	41.9353	-79.1416		butterfiles and moths dataset
2192	https://www.butterfliesandmoths.org/sighting_details/1105567	moth	2016-09-23	US	USA	Garfield CountyUnited StatesOklahoma	36.3907	-97.8686		butterfiles and moths dataset
2193	https://www.butterfliesandmoths.org/sighting_details/1106149	moth	2016-10-13	US	USA	CanadaOntario	44.478	-77.3122		butterfiles and moths dataset
2194	https://www.butterfliesandmoths.org/sighting_details/1106329	moth	2016-09-15	US	USA	United StatesMarylandAnne Arundel County	39.1035	-76.7148		butterfiles and moths dataset
2195	https://www.butterfliesandmoths.org/sighting_details/1106335	moth	2016-09-17	US	USA	United StatesMarylandAnne Arundel County	39.1032	-76.7138		butterfiles and moths dataset
2196	https://www.butterfliesandmoths.org/sighting_details/1106475	moth	2016-09-28	CA	Canada	CanadaOntario	43.5373	-79.9621		butterfiles and moths dataset
2197	https://www.butterfliesandmoths.org/sighting_details/1106476	moth	2016-09-29	CA	Canada	CanadaOntario	43.5373	-79.962		butterfiles and moths dataset
2198	https://www.butterfliesandmoths.org/sighting_details/1106552	moth	2016-10-16	CA	Canada	CanadaOntario	44.4763	-77.3141		butterfiles and moths dataset
2199	https://www.butterfliesandmoths.org/sighting_details/1106964	moth	2016-10-18	US	USA	United StatesPennsylvaniaLebanon County	40.4521	-76.6326		butterfiles and moths dataset
2200	https://www.butterfliesandmoths.org/sighting_details/1107684	moth	2016-10-30	US	USA	United StatesPennsylvaniaLebanon County	40.2409	-76.4364		butterfiles and moths dataset
2201	https://www.butterfliesandmoths.org/sighting_details/1107980	moth	2016-11-03	US	USA	United StatesFloridaPolk County	28.0373	-81.7605		butterfiles and moths dataset
2202	https://www.butterfliesandmoths.org/sighting_details/1108210	moth	2016-11-08	US	USA	United StatesFloridaBrevard County	28.4284	-80.7188		butterfiles and moths dataset
2204	https://www.butterfliesandmoths.org/sighting_details/1109610	moth	2016-10-04	CA	Canada	CanadaOntario	43.5372	-79.962		butterfiles and moths dataset
2205	https://www.butterfliesandmoths.org/sighting_details/1110405	moth	2016-09-11	US	USA	United StatesPennsylvaniaLehigh County	40.4862	-75.4417		butterfiles and moths dataset
2206	https://www.butterfliesandmoths.org/sighting_details/1112935	moth	2011-10-02	US	USA	United StatesOklahomaPawnee County	36.2174	-96.2628		butterfiles and moths dataset
2207	https://www.butterfliesandmoths.org/sighting_details/1115727	caterpillar	2017-04-23	US	USA	Harris CountyUnited StatesTexas	29.7072	-95.3969		butterfiles and moths dataset
2208	https://www.butterfliesandmoths.org/sighting_details/1124883	caterpillar	2017-07-08	US	USA	United StatesNew YorkMonroe County	43.2221	-77.6104		butterfiles and moths dataset
2209	https://www.butterfliesandmoths.org/sighting_details/1128229	moth	2017-07-22	US	USA	Polk CountyUnited StatesFlorida	28.0988	-81.5103		butterfiles and moths dataset
2210	https://www.butterfliesandmoths.org/sighting_details/1129674	caterpillar	2017-07-26	US	USA	United StatesMarylandFrederick County	39.3187	-77.6226		butterfiles and moths dataset
2211	https://www.butterfliesandmoths.org/sighting_details/1130367	caterpillar	2017-07-30	US	USA	United StatesOklahomaMurray County	34.5155	-96.9667		butterfiles and moths dataset
2212	https://www.butterfliesandmoths.org/sighting_details/1131610	caterpillar	2017-08-03	US	USA	United StatesArkansasPulaski County	34.643	-92.2434		butterfiles and moths dataset
2213	https://www.butterfliesandmoths.org/sighting_details/1133681	moth	2016-09-24	US	USA	Mercer CountyUnited StatesWest Virginia	37.419	-81.0159		butterfiles and moths dataset
2214	https://www.butterfliesandmoths.org/sighting_details/1135959	moth	2017-08-19	US	USA	Milwaukee CountyUnited StatesWisconsin	43.191	-87.9698		butterfiles and moths dataset
2215	https://www.butterfliesandmoths.org/sighting_details/1136803	caterpillar	2017-08-24	US	USA	United StatesOklahomaTulsa County	36.1539	-95.9492		butterfiles and moths dataset
2216	https://www.butterfliesandmoths.org/sighting_details/1137252	caterpillar	2017-08-26	US	USA	Delaware CountyUnited StatesPennsylvania	39.8882	-75.4102		butterfiles and moths dataset
2218	https://www.butterfliesandmoths.org/sighting_details/1137406	caterpillar	2017-08-27	US	USA	United StatesOklahomaCleveland County	35.3454	-97.4672		butterfiles and moths dataset
2219	https://www.butterfliesandmoths.org/sighting_details/1137697	caterpillar	2017-08-28	US	USA	United StatesOklahomaOklahoma County	35.379	-97.5637		butterfiles and moths dataset
2220	https://www.butterfliesandmoths.org/sighting_details/1138508	moth	2017-08-29	US	USA	Harrison CountyIndianaUnited States	38.392	-86.1945		butterfiles and moths dataset
2221	https://www.butterfliesandmoths.org/sighting_details/1138782	moth	2017-08-31	US	USA	Clinton CountyUnited StatesIndiana	40.2837	-86.4597		butterfiles and moths dataset
2223	https://www.butterfliesandmoths.org/sighting_details/1145645	moth	2017-09-23	US	USA	DeSoto CountyUnited StatesFlorida	27.2504	-81.8688		butterfiles and moths dataset
2224	https://www.butterfliesandmoths.org/sighting_details/1146254	moth	2017-10-13	US	USA	United StatesWisconsinPortage County	44.5971	-89.2715		butterfiles and moths dataset
2225	https://www.butterfliesandmoths.org/sighting_details/1146638	caterpillar	2017-10-17	US	USA	Coryell CountyUnited StatesTexas	31.5239	-97.8198		butterfiles and moths dataset
2226	https://www.butterfliesandmoths.org/sighting_details/1147023	moth	2017-10-21	US	USA	United StatesMichiganKalamazoo County	42.3563	-85.5898		butterfiles and moths dataset
2229	https://www.butterfliesandmoths.org/sighting_details/1147610	moth	2017-10-25	US	USA	Tompkins CountyUnited StatesNew York	42.4538	-76.4761		butterfiles and moths dataset
2230	https://www.butterfliesandmoths.org/sighting_details/1147611	moth	2017-10-25	US	USA	Tompkins CountyUnited StatesNew York	42.4538	-76.4761		butterfiles and moths dataset
2231	https://www.butterfliesandmoths.org/sighting_details/1147843	moth	2017-08-21	US	USA	Dane CountyWisconsinUnited States	43.116	-89.644		butterfiles and moths dataset
2233	https://www.butterfliesandmoths.org/sighting_details/1149826	moth	2014-10-28	US	USA	Hidalgo CountyUnited StatesTexas	26.1798	-98.3665		butterfiles and moths dataset
2234	https://www.butterfliesandmoths.org/sighting_details/1151756	moth	2018-01-15	US	USA	Brevard CountyUnited StatesFlorida	28.4289	-80.7185		butterfiles and moths dataset
2235	https://www.butterfliesandmoths.org/sighting_details/1167883	moth	2018-06-21	US	USA	Washington CountyUnited StatesArkansas	36.1209	-94.1519		butterfiles and moths dataset
2236	https://www.butterfliesandmoths.org/sighting_details/1171146	moth	2017-08-06	US	USA	Mercer CountyUnited StatesWest Virginia	37.419	-81.0159		butterfiles and moths dataset
2238	https://www.butterfliesandmoths.org/sighting_details/1181431	moth	2018-07-10	US	USA	Anne Arundel CountyUnited StatesMaryland	39.0858	-76.745		butterfiles and moths dataset
2239	https://www.butterfliesandmoths.org/sighting_details/1185215	moth	2018-09-03	US	USA	Racine CountyUnited StatesWisconsin	42.7028	-87.8144		butterfiles and moths dataset
2240	https://www.butterfliesandmoths.org/sighting_details/1185410	caterpillar	2018-09-04	US	USA	United StatesPennsylvaniaWashington County	40.1596	-80.2765		butterfiles and moths dataset
2242	https://www.butterfliesandmoths.org/sighting_details/1188120	caterpillar	2018-09-17	US	USA	Tarrant CountyUnited StatesTexas	32.6037	-97.3139		butterfiles and moths dataset
2243	https://www.butterfliesandmoths.org/sighting_details/1188135	caterpillar	2018-09-17	US	USA	Grayson CountyUnited StatesTexas	33.7695	-96.5192		butterfiles and moths dataset
2244	https://www.butterfliesandmoths.org/sighting_details/1188477	caterpillar	2018-09-18	US	USA	United StatesTexasDenton County	33.0334	-97.0326		butterfiles and moths dataset
2245	https://www.butterfliesandmoths.org/sighting_details/1189174	caterpillar	2018-09-24	US	USA	Gregg CountyUnited StatesTexas	32.501	-94.7546		butterfiles and moths dataset
2247	https://www.butterfliesandmoths.org/sighting_details/1189660	caterpillar	2018-09-27	US	USA	United StatesArkansasPulaski County	34.7506	-92.3235		butterfiles and moths dataset
2248	https://www.butterfliesandmoths.org/sighting_details/1189979	moth	2018-09-30	US	USA	United StatesMinnesotaDakota County	44.8868	-93.0828		butterfiles and moths dataset
2249	https://www.butterfliesandmoths.org/sighting_details/1190923	moth	2017-09-17	US	USA	Santa Cruz CountyArizonaUnited States	31.3872	-111.094		butterfiles and moths dataset
2250	https://www.butterfliesandmoths.org/sighting_details/1192441	caterpillar	2018-09-24	US	USA	United StatesTexasParker County	32.6757	-97.7856		butterfiles and moths dataset
2251	https://www.butterfliesandmoths.org/sighting_details/1193198	moth	2018-09-26	US	USA	United StatesMarylandAnne Arundel County	39.1029	-76.7198		butterfiles and moths dataset
2252	https://www.butterfliesandmoths.org/sighting_details/1193207	moth	2018-09-22	US	USA	United StatesMarylandAnne Arundel County	39.1054	-76.7128		butterfiles and moths dataset
2253	https://www.butterfliesandmoths.org/sighting_details/1193404	moth	2018-09-06	US	USA	United StatesMarylandAnne Arundel County	39.0861	-76.6024		butterfiles and moths dataset
2254	https://www.butterfliesandmoths.org/sighting_details/1194259	moth	2018-10-02	US	USA	United StatesMarylandAnne Arundel County	39.1043	-76.7167		butterfiles and moths dataset
2255	https://www.butterfliesandmoths.org/sighting_details/1194356	moth	2018-11-04	US	USA	United StatesTexasHidalgo County	26.1798	-98.3665		butterfiles and moths dataset
2259	https://www.butterfliesandmoths.org/sighting_details/1194608	moth	2018-11-09	US	USA	United StatesFloridaBrevard County	28.4289	-80.7185		butterfiles and moths dataset
2260	https://www.butterfliesandmoths.org/sighting_details/1194691	moth	2018-10-07	US	USA	United StatesMarylandAnne Arundel County	39.0813	-76.7932		butterfiles and moths dataset
2261	https://www.butterfliesandmoths.org/sighting_details/1195114	moth	2018-11-20	US	USA	United StatesFloridaBrevard County	28.429	-80.7185		butterfiles and moths dataset
2262	https://www.butterfliesandmoths.org/sighting_details/1196765	moth	2018-12-15	US	USA	United StatesFloridaBrevard County	28.429	-80.7185		butterfiles and moths dataset
2263	https://www.butterfliesandmoths.org/sighting_details/1199165	moth	2018-10-19	US	USA	United StatesKansasStafford County	38.0749	-98.489		butterfiles and moths dataset
2278	https://www.butterfliesandmoths.org/sighting_details/1202733	moth	2019-04-18	US	USA	United StatesFloridaHillsborough County	28.1231	-82.431		butterfiles and moths dataset
2279	https://www.butterfliesandmoths.org/sighting_details/1206815	moth	2019-05-28	US	USA	United StatesFloridaSt. Johns County	30.1077	-81.4292		butterfiles and moths dataset
2280	https://www.butterfliesandmoths.org/sighting_details/1208925	moth	2018-08-26	US	USA	United StatesGeorgiaBibb County	32.849	-83.8881		butterfiles and moths dataset
2281	https://www.butterfliesandmoths.org/sighting_details/1225267	moth	2017-09-17	US	USA	United StatesOklahomaGarfield County	36.3788	-97.8733		butterfiles and moths dataset
2285	https://www.butterfliesandmoths.org/sighting_details/1236119	moth	2019-10-02	US	USA	United StatesIndianaHamilton County	39.9501	-85.8721		butterfiles and moths dataset
2286	https://www.butterfliesandmoths.org/sighting_details/1236421	moth	2019-10-02	US	USA	United StatesPennsylvaniaBerks County	40.4701	-75.6244		butterfiles and moths dataset
2287	https://www.butterfliesandmoths.org/sighting_details/1236608	moth	2019-10-06	US	USA	United StatesMarylandMontgomery County	39.0534	-77.2147		butterfiles and moths dataset
2288	https://www.butterfliesandmoths.org/sighting_details/1237426	moth	2019-10-10	US	USA	United StatesIndianaNewton County	41.0868	-87.4062		butterfiles and moths dataset
2289	https://www.butterfliesandmoths.org/sighting_details/1239408	moth	2019-10-09	US	USA	United StatesPennsylvaniaLancaster County	39.9797	-76.3753		butterfiles and moths dataset
2290	https://www.butterfliesandmoths.org/sighting_details/1241213	moth	2019-09-25	US	USA	Schuyler CountyNew YorkUnited States	42.442	-76.7578		butterfiles and moths dataset
2291	https://www.butterfliesandmoths.org/sighting_details/1242030	moth	2017-06-28	US	USA	United StatesFloridaManatee County	27.5401	-82.3868		butterfiles and moths dataset
2292	https://www.butterfliesandmoths.org/sighting_details/1242441	moth	2019-08-11	US	USA	United StatesVirginiaAccomack County	37.6493	-75.7413		butterfiles and moths dataset
2293	https://www.butterfliesandmoths.org/sighting_details/1250910	caterpillar	2020-05-31	US	USA	United StatesNew YorkSuffolk County	40.8341	-73.247		butterfiles and moths dataset
2294	https://www.butterfliesandmoths.org/sighting_details/1251215	moth	2020-06-01	US	USA	United StatesFloridaPalm Beach County	26.3426	-80.1137		butterfiles and moths dataset
2295	https://www.butterfliesandmoths.org/sighting_details/1264091	moth	2020-07-23	US	USA	Glynn CountyGeorgiaUnited States	31.3092	-81.4637		butterfiles and moths dataset
2296	https://www.butterfliesandmoths.org/sighting_details/1267168	moth	2020-08-04	US	USA	United StatesSouth CarolinaAiken County	33.5724	-81.9498		butterfiles and moths dataset
2298	https://www.butterfliesandmoths.org/sighting_details/1273416	moth	2020-08-29	US	USA	United StatesMarylandGarrett County	39.5022	-79.3838		butterfiles and moths dataset
2299	https://www.butterfliesandmoths.org/sighting_details/1273612	moth	2020-09-06	US	USA	United StatesIllinoisDuPage County	41.9539	-88.2472		butterfiles and moths dataset
2300	https://www.butterfliesandmoths.org/sighting_details/1273835	moth	2020-09-08	US	USA	United StatesVirginiaMontgomery County	37.2364	-80.4335		butterfiles and moths dataset
2302	https://www.butterfliesandmoths.org/sighting_details/1278282	caterpillar	2020-10-24	US	USA	United StatesIndianaElkhart County	41.5587	-85.8292		butterfiles and moths dataset
2304	https://www.butterfliesandmoths.org/sighting_details/1278709	moth	2020-10-22	US	USA	United StatesOhioMontgomery County	39.6995	-84.3807		butterfiles and moths dataset
2305	https://www.butterfliesandmoths.org/sighting_details/1279065	moth	2020-09-07	US	USA	United StatesOhioAshland County	40.8653	-82.3946		butterfiles and moths dataset
2307	https://www.butterfliesandmoths.org/sighting_details/1279101	moth	2016-08-28	US	USA	United StatesNew JerseySussex County	41.0287	-74.8312		butterfiles and moths dataset
2308	https://www.butterfliesandmoths.org/sighting_details/1279140	moth	2020-11-05	US	USA	United StatesTexasHarris County	29.765	-95.7325		butterfiles and moths dataset
2309	https://www.butterfliesandmoths.org/sighting_details/1279197	moth	2020-10-03	US	USA	United StatesSouth CarolinaDillon County	34.3854	-79.3723		butterfiles and moths dataset
2310	https://www.butterfliesandmoths.org/sighting_details/1279275	moth	2020-11-08	CA	Canada	CanadaOntario	43.2079	-79.9771		butterfiles and moths dataset
2312	https://www.butterfliesandmoths.org/sighting_details/1282444	moth	2016-10-18	US	USA	United StatesNew JerseySussex County	41.1043	-74.6955		butterfiles and moths dataset
2313	https://www.butterfliesandmoths.org/sighting_details/1284272	moth	2021-01-19	US	USA	United StatesFloridaManatee County	27.5264	-82.7368		butterfiles and moths dataset
2314	https://www.butterfliesandmoths.org/sighting_details/1284291	moth	2018-09-07	US	USA	United StatesMinnesotaCarlton County	46.5328	-92.7531		butterfiles and moths dataset
2315	https://www.butterfliesandmoths.org/sighting_details/1295165	moth	2021-06-14	US	USA	United StatesFloridaAlachua County	29.6753	-82.3807		butterfiles and moths dataset
2316	https://www.butterfliesandmoths.org/sighting_details/1302746	moth	2021-07-24	US	USA	United StatesNew YorkNew York County	40.8161	-73.9545		butterfiles and moths dataset
2317	https://www.butterfliesandmoths.org/sighting_details/1304550	moth	2021-08-02	US	USA	United StatesVirginiaChesterfield County	37.3307	-77.3448		butterfiles and moths dataset
2318	https://www.butterfliesandmoths.org/sighting_details/1305135	moth	2021-08-05	US	USA	United StatesGeorgiaRichmond County	33.3847	-81.966		butterfiles and moths dataset
2319	https://www.butterfliesandmoths.org/sighting_details/1305830	moth	2021-08-09	US	USA	United StatesWisconsinPortage County	44.4723	-89.5267		butterfiles and moths dataset
2320	https://www.butterfliesandmoths.org/sighting_details/1306878	moth	2021-08-13	US	USA	United StatesNew YorkTompkins County	42.554	-76.292		butterfiles and moths dataset
2321	https://www.butterfliesandmoths.org/sighting_details/1306944	moth	2021-08-14	US	USA	United StatesIndianaElkhart County	41.5587	-85.8292		butterfiles and moths dataset
2322	https://www.butterfliesandmoths.org/sighting_details/1307087	moth	2021-08-14	US	USA	United StatesOhioMahoning County	41.0008	-80.6213		butterfiles and moths dataset
2323	https://www.butterfliesandmoths.org/sighting_details/1307229	moth	2021-08-16	US	USA	United StatesWisconsinPortage County	44.4723	-89.5267		butterfiles and moths dataset
2324	https://www.butterfliesandmoths.org/sighting_details/1307255	moth	2021-08-16	US	USA	United StatesNew HampshireRockingham County	42.7633	-71.1893		butterfiles and moths dataset
2326	https://www.butterfliesandmoths.org/sighting_details/1307648	moth	2021-08-17	CA	Canada	CanadaOntario	44.2203	-78.2386		butterfiles and moths dataset
2327	https://www.butterfliesandmoths.org/sighting_details/1308383	moth	2021-08-21	US	USA	United StatesPennsylvaniaButler County	40.9793	-79.8004		butterfiles and moths dataset
2328	https://www.butterfliesandmoths.org/sighting_details/1309278	moth	2021-08-26	US	USA	United StatesNebraskaAdams County	40.5911	-98.3721		butterfiles and moths dataset
2329	https://www.butterfliesandmoths.org/sighting_details/1309772	moth	2021-08-29	US	USA	United StatesWisconsinPortage County	44.4723	-89.5267		butterfiles and moths dataset
2330	https://www.butterfliesandmoths.org/sighting_details/1309803	moth	2021-08-30	US	USA	United StatesMinnesotaWashington County	45.0283	-92.862		butterfiles and moths dataset
2332	https://www.butterfliesandmoths.org/sighting_details/1310279	moth	2021-09-03	US	USA	United StatesVirginiaChesterfield County	37.3466	-77.3422		butterfiles and moths dataset
2334	https://www.butterfliesandmoths.org/sighting_details/1310325	moth	2021-09-03	US	USA	United StatesNebraskaHall County	40.8838	-98.3734		butterfiles and moths dataset
2336	https://www.butterfliesandmoths.org/sighting_details/1310765	moth	2021-09-05	US	USA	United StatesWisconsinMarathon County	44.9651	-89.6203		butterfiles and moths dataset
2338	https://www.butterfliesandmoths.org/sighting_details/1311693	moth	2021-09-14	US	USA	United StatesVirginiaChesterfield County	37.4471	-77.5815		butterfiles and moths dataset
2339	https://www.butterfliesandmoths.org/sighting_details/1311759	moth	2018-08-08	US	USA	United StatesGeorgiaDeKalb County	33.8324	-84.323		butterfiles and moths dataset
2340	https://www.butterfliesandmoths.org/sighting_details/1312121	moth	2021-09-16	US	USA	United StatesPennsylvaniaButler County	40.8643	-79.945		butterfiles and moths dataset
2341	https://www.butterfliesandmoths.org/sighting_details/1312479	moth	2021-09-22	US	USA	United StatesVirginiaChesterfield County	37.4511	-77.5809		butterfiles and moths dataset
2345	https://www.butterfliesandmoths.org/sighting_details/1312775	moth	2021-09-25	US	USA	United StatesPennsylvaniaLycoming County	41.2204	-77.0073		butterfiles and moths dataset
2346	https://www.butterfliesandmoths.org/sighting_details/1312813	moth	2021-09-24	US	USA	United StatesGeorgiaStephens County	34.6492	-83.3009		butterfiles and moths dataset
2347	https://www.butterfliesandmoths.org/sighting_details/1312891	moth	2021-09-26	US	USA	United StatesIndianaHamilton County	39.9266	-86.2223		butterfiles and moths dataset
2351	https://www.butterfliesandmoths.org/sighting_details/1313430	moth	2021-10-03	US	USA	United StatesWisconsinPortage County	44.4724	-89.5267		butterfiles and moths dataset
2356	https://www.butterfliesandmoths.org/sighting_details/1314329	moth	2021-10-13	CA	Canada	CanadaOntario	44.572	-77.738		butterfiles and moths dataset
2357	https://www.butterfliesandmoths.org/sighting_details/1314363	moth	2021-10-13	US	USA	United StatesNew JerseyCamden County	39.9049	-75.0271		butterfiles and moths dataset
2358	https://www.butterfliesandmoths.org/sighting_details/1314445	caterpillar	2021-10-14	US	USA	United StatesNebraskaAdams County	40.6044	-98.3792		butterfiles and moths dataset
2361	https://www.butterfliesandmoths.org/sighting_details/1314749	moth	2021-08-14	US	USA	United StatesIndianaSt. Joseph County	41.6763	-86.252		butterfiles and moths dataset
2362	https://www.butterfliesandmoths.org/sighting_details/1314867	moth	2021-10-17	US	USA	United StatesFloridaBrevard County	28.0822	-80.5719		butterfiles and moths dataset
2363	https://www.butterfliesandmoths.org/sighting_details/1315220	moth	2021-10-21	US	USA	United StatesNew YorkTompkins County	42.4884	-76.2973		butterfiles and moths dataset
2364	https://www.butterfliesandmoths.org/sighting_details/1315363	moth	2021-10-25	US	USA	United StatesNew JerseySussex County	41.0287	-74.8311		butterfiles and moths dataset
2388	https://www.butterfliesandmoths.org/sighting_details/1318138	moth	2021-09-25	US	USA	United StatesMarylandHarford County	39.7093	-76.4818		butterfiles and moths dataset
2389	https://www.butterfliesandmoths.org/sighting_details/1334639	moth	2022-07-23	US	USA	United StatesFloridaDuval County	30.1439	-81.6491		butterfiles and moths dataset
2391	https://www.butterfliesandmoths.org/sighting_details/1346852	moth	2022-09-21	US	USA	United StatesWisconsinChippewa County	45.1037	-91.4917		butterfiles and moths dataset
2393	https://www.butterfliesandmoths.org/sighting_details/1347648	moth	2016-09-10	US	USA	United StatesNew JerseyCape May County	38.933	-74.9604		butterfiles and moths dataset
2394	https://www.butterfliesandmoths.org/sighting_details/1347650	moth	2016-09-10	US	USA	United StatesNew JerseyCape May County	38.9351	-74.906		butterfiles and moths dataset
2396	https://www.butterfliesandmoths.org/sighting_details/1353984	moth	2021-10-05	US	USA	United StatesWisconsinJuneau County	43.7412	-89.8805		butterfiles and moths dataset
2398	https://www.butterfliesandmoths.org/sighting_details/1372748	moth	2023-10-03	US	USA	United StatesWisconsinChippewa County	45.1036	-91.4917		butterfiles and moths dataset
2399	https://doi.org/10.1038/s41598-023-27501-x			Qld	Australia	Walkamin Research Station	-17.1342	145.427		Literature
2400	https://doi.org/10.1038/s41598-023-27501-x			Qld	Australia	Burdekin	-19.799	147.224		Literature
2401	https://doi.org/10.1038/s41598-023-27501-x			Qld	Australia	Strathmore	-17.3622	142.687		Literature
2402	https://doi.org/10.1038/s41598-023-27501-x			Qld	Australia	Mackay	-21.1173	149.184		Literature
2403	https://doi.org/10.1038/s41598-023-27501-x			WA	Australia	Kununurra	-15.6064	128.788		Literature
2404	https://doi.org/10.1038/s41598-023-27501-x			NT	Australia	Bluey's Farm	-12.5617	131.25		Literature
2405	https://doi.org/10.1038/s41598-023-27501-x			NSW	Australia	Wee Waa	-30.2933	149.376		Literature
2406	https://doi.org/10.1038/s41598-023-27501-x			QLD	Australia	Erub Island	-9.58565	143.771		Literature
2407	https://www.planthealthaustralia.com.au/fall-armyworm-final-technical-reports/			NSW	Australia	Narrabi	-30.256	149.76		Literature
2408	https://www.planthealthaustralia.com.au/fall-armyworm-final-technical-reports/			QLD	Australia	Carmila	-21.8853	149.37		Literature
2409	https://www.planthealthaustralia.com.au/fall-armyworm-final-technical-reports/			QLD	Australia	Gordonvale	-17.0795	145.795		Literature
2410	https://www.planthealthaustralia.com.au/fall-armyworm-final-technical-reports/			QLD	Australia	Mirriwinni	-17.3926	145.923		Literature
2411	https://www.planthealthaustralia.com.au/fall-armyworm-final-technical-reports/			QLD	Australia	Home hill	-19.6586	147.417		Literature
2412	https://www.planthealthaustralia.com.au/fall-armyworm-final-technical-reports/			QLD	Australia	Brandon	-19.546	147.356		Literature
2413	https://www.planthealthaustralia.com.au/fall-armyworm-final-technical-reports/			QLD	Australia	North Inneston	-21.5544	149.229		Literature
2414	https://www.planthealthaustralia.com.au/fall-armyworm-final-technical-reports/			QLD	Australia	Innisfail	-17.5204	146.022		Literature
2415	https://www.planthealthaustralia.com.au/fall-armyworm-final-technical-reports/			QLD	Australia	Maryville	-28.0819	152.264		Literature
2416	https://www.planthealthaustralia.com.au/fall-armyworm-final-technical-reports/			QLD	Australia	Ayr	-19.5677	147.408		Literature
2417	https://www.planthealthaustralia.com.au/fall-armyworm-final-technical-reports/			QLD	Australia	Bundaberg	-24.8969	152.332		Literature
2418	https://www.planthealthaustralia.com.au/fall-armyworm-final-technical-reports/			QLD	Australia	Gatton	-27.5668	152.285		Literature
2419	https://www.planthealthaustralia.com.au/fall-armyworm-final-technical-reports/			QLD	Australia	Kairi	-17.2104	145.543		Literature
2420	https://www.planthealthaustralia.com.au/fall-armyworm-final-technical-reports/			QLD	Australia	Kingaroy	-26.5269	151.821		Literature
2421	https://www.planthealthaustralia.com.au/fall-armyworm-final-technical-reports/			NT	Australia	Ali Curung	-21.0223	134.317		Literature
2422	https://www.planthealthaustralia.com.au/fall-armyworm-final-technical-reports/			NT	Australia	Alice Springs	-23.7176	133.88		Literature
2423	https://www.planthealthaustralia.com.au/fall-armyworm-final-technical-reports/			NT	Australia	Darwin	-12.4393	130.959		Literature
2424	https://www.planthealthaustralia.com.au/fall-armyworm-final-technical-reports/			NT	Australia	Douglas-Daly	-13.8471	131.302		Literature
2425	https://www.planthealthaustralia.com.au/fall-armyworm-final-technical-reports/			NT	Australia	Kathrine	-14.4645	132.273		Literature
2426	https://www.planthealthaustralia.com.au/fall-armyworm-final-technical-reports/			NT	Australia	Ti Tree	-22.1332	133.413		Literature
2427	https://doi.org/10.3390/insects11020068				Benin	Natitingou range	10.2624	1.38078		Literature
2428	https://doi.org/10.3390/insects11020068				Benin	Toukountouna	10.5279	1.35413		Literature
2429	https://doi.org/10.3390/insects11020068				Benin	Bouyerou	9.76034	2.57697		Literature
2430	https://doi.org/10.3390/insects11020068				Benin	Guessou	10.13	2.65038		Literature
2431	https://doi.org/10.3390/insects11020068				Benin	Ina	9.97773	2.72371		Literature
2432	https://doi.org/10.3390/insects11020068				Benin	Parakou town	9.33589	2.66166		Literature
2433	https://doi.org/10.3390/insects11020068				Benin	Parakou range	9.34213	2.60178		Literature
2434	https://doi.org/10.3390/insects11020068				Benin	Bante	8.46251	1.84127		Literature
2435	https://doi.org/10.3390/insects11020068				Benin	Dassa	7.729	2.18893		Literature
2436	https://doi.org/10.3390/insects11020068				Benin	Gobe	8.00488	2.42457		Literature
2437	https://doi.org/10.3390/insects11020068				Benin	Savalou	8.00267	1.98456		Literature
2438	https://doi.org/10.3390/insects11020068				Benin	AplahouÃ©	6.97807	1.65846		Literature
2439	https://doi.org/10.3390/insects11020068				Benin	Hagoumey	6.84672	1.76031		Literature
2440	https://doi.org/10.3390/insects11020068				Benin	Aoro	8.89007	1.6419		Literature
2441	https://doi.org/10.3390/insects11020068				Benin	Basilla	9.05128	1.6506		Literature
2442	https://doi.org/10.3390/insects11020068				Benin	PrÃ©kÃ©tÃ©	8.72597	1.64477		Literature
2443	https://doi.org/10.3390/insects11020068				Benin	AthiÃ©mÃ©	6.59101	1.67819		Literature
2444	https://doi.org/10.3390/insects11020068				Benin	GandjazoumÃ©	6.75128	1.76492		Literature
2445	https://doi.org/10.3390/insects11020068				Benin	Grand Popo	6.26867	1.77595		Literature
2446	https://doi.org/10.3390/insects11020068				Benin	Hilacondji	6.24264	1.64703		Literature
2447	https://doi.org/10.3390/insects11020068				Benin	SÃ¨gbo	6.52644	1.81783		Literature
2448	https://doi.org/10.3390/insects11020068				Benin	AzovÃ©	6.53508	2.59718		Literature
2449	https://doi.org/10.3390/insects11020068				Benin	AzaourissÃ¨	6.68008	2.50118		Literature
2450	https://doi.org/10.3390/insects11020068				Benin	SÃ©mÃ©-Kpodji	6.38751	2.62393		Literature
2451	https://doi.org/10.3390/insects11020068				Benin	Bohicon	7.17444	2.09361		Literature
2452	https://doi.org/10.3390/insects11020068				Benin	KpÃ©dÃ©kpo	7.203	2.26259		Literature
2453	https://doi.org/10.3390/insects11020068				Benin	Passagon	7.31675	2.08053		Literature
2454	https://doi.org/10.3390/insects11020068				Benin	Setto	7.51145	2.07753		Literature
2455	https://doi.org/10.1007/s42690-021-00443-5				Benin	Ayedero	7.77107	2.23498		Literature
2456	https://doi.org/10.1007/s42690-021-00443-5				Benin	Kere	7.75705	2.18764		Literature
2457	https://doi.org/10.1007/s42690-021-00443-5				Benin	Kpingni	7.75042	2.18116		Literature
2458	https://doi.org/10.1007/s42690-021-00443-5				Benin	Moumoudji	7.81639	2.18417		Literature
2459	https://doi.org/10.1007/s42690-021-00443-5				Benin	Vedji	7.74639	2.18535		Literature
2460	https://doi.org/10.1007/s42690-021-00443-5				Benin	Zongo	7.77061	2.19489		Literature
2461	https://doi.org/10.1016/j.cois.2022.100928				Benin	International Institute of Tropical Agriculture-Benin	6.4175	2.3315		Literature
2462	https://doi.org/10.15739/ibspr.20.008				Benin	Alafiarou	9.89275	3.42789		Literature
2463	https://doi.org/10.15739/ibspr.20.008				Benin	Gogounou	10.749	2.7051		Literature
2464	https://doi.org/10.17170/kobra-202306128205				Benin	Collines Department	8.41667	1.86667		Literature
2465	https://dx.doi.org/10.4314/jasem.v27i6.3				Benin	University of Benin	6.33974	5.62327		Literature
2466	https://doi.org/10.1002/ps.6717				Botswana	Central District	-22.0982	26.7993		Literature
2467	https://doi.org/10.1002/ps.6717				Botswana	Chobe District	-18.0366	24.4513		Literature
2468	https://doi.org/10.1002/ps.6717				Botswana	Kgatleng District	-24.5537	26.2335		Literature
2469	https://doi.org/10.1002/ps.6717				Botswana	Kweneng District	-23.789	24.4141		Literature
2470	https://doi.org/10.1002/ps.6717				Botswana	Northeast District	-20.6401	27.659		Literature
2471	https://doi.org/10.1002/ps.6717				Botswana	Southern District	-25.5087	25.3597		Literature
2472	https://doi.org/10.1002/ps.6717				Botswana	Southeast District	-24.8634	25.7488		Literature
2473	https://doi.org/10.3389/finsc.2023.1204278				Botswana	Serowe	-22.4334	26.8182		Literature
2474	https://doi.org/10.25518/2295-8010.1881				Burkina Faso	Houet	11.3755	-4.2488		Literature
2475	https://doi.org/10.25518/2295-8010.1881				Burkina Faso	Kadiogo	12.3187	-1.55237		Literature
2476	https://doi.org/10.25518/2295-8010.1881				Burkina Faso	Samendeni	11.453	-4.45751		Literature
2477	https://doi.org/10.25518/2295-8010.1881				Burkina Faso	Tolotama	11.3049	-4.17379		Literature
2478	https://doi.org/10.25518/2295-8010.1881				Burkina Faso	Toussiana	10.8299	-4.61349		Literature
2479	https://doi.org/10.25518/2295-8010.1881				Burkina Faso	Sambla Toukoro (Houet)	11.1868	-4.55203		Literature
2480	https://doi.org/10.25518/2295-8010.1881				Burkina Faso	Nongana	12.5076	-1.37386		Literature
2481	https://doi.org/10.25518/2295-8010.1881				Burkina Faso	Nakamtenga	12.241	-1.33382		Literature
2482	https://doi.org/10.25518/2295-8010.1881				Burkina Faso	PabrÃ© (Kadiogo)	12.5147	-1.57778		Literature
2483	https://doi.org/10.5897/AJAR2022.16219				Burkina Faso	Sono	12.8304	-3.49388		Literature
2484	https://doi.org/10.5897/AJAR2022.16219				Burkina Faso	Nanoro	12.6298	-2.14429		Literature
2485	https://doi.org/10.5897/AJAR2022.16219				Burkina Faso	Loumbila	12.5338	-1.38496		Literature
2486	https://doi.org/10.5897/AJAR2022.16219				Burkina Faso	Koubri	12.1871	-1.40052		Literature
2487	https://doi.org/10.5897/AJAR2022.16219				Burkina Faso	Mogtedo	12.2868	-0.83807		Literature
2488	https://doi.org/10.5897/AJAR2022.16219				Burkina Faso	Zoungou	12.15	-0.53333		Literature
2489	https://doi.org/10.5897/AJAR2022.16219				Burkina Faso	Beguedoniaogo	11.7801	-0.73411		Literature
2490	https://doi.org/10.5897/AJAR2022.16219				Burkina Faso	Tenkadogo	11.7862	-0.37405		Literature
2491	https://doi.org/10.5897/AJAR2022.16219				Burkina Faso	Gomboussougou	11.3536	-0.75069		Literature
2492	https://doi.org/10.5897/AJAR2022.16219				Burkina Faso	Ziou	11.0422	-0.78571		Literature
2493	https://doi.org/10.5897/AJAR2022.16219				Burkina Faso	Kyon	12.2826	-2.57523		Literature
2494	https://doi.org/10.5897/AJAR2022.16219				Burkina Faso	Zamo	12.0203	-2.71293		Literature
2495	https://doi.org/10.5897/AJAR2022.16219				Burkina Faso	Bagassi	11.742	-3.24806		Literature
2496	https://doi.org/10.5897/AJAR2022.16219				Burkina Faso	Kouka	11.8926	-4.33806		Literature
2497	https://doi.org/10.5897/AJAR2022.16219				Burkina Faso	Oronkua	11.2788	-3.10065		Literature
2498	https://doi.org/10.5897/AJAR2022.16219				Burkina Faso	Koper	11.107	-2.89922		Literature
2499	https://doi.org/10.5897/AJAR2022.16219				Burkina Faso	Bama	12.0389	-4.40253		Literature
2500	https://doi.org/10.5897/AJAR2022.16219				Burkina Faso	Banzon	11.3131	-4.8008		Literature
2501	https://doi.org/10.5897/AJAR2022.16219				Burkina Faso	Bobo Dioulasso	11.1766	-4.29614		Literature
2502	https://doi.org/10.5897/AJAR2022.16219				Burkina Faso	Diebougu	10.9685	-3.238		Literature
2503	https://doi.org/10.5897/AJAR2022.16219				Burkina Faso	Wolonkoto	10.686	-4.99218		Literature
2504	https://doi.org/10.5897/AJAR2022.16219				Burkina Faso	Banfora	10.6427	-4.75264		Literature
2505	https://doi.org/10.5897/AJAR2022.16219				Burkina Faso	Loroponi	10.2945	-3.53142		Literature
2506	https://doi.org/10.5897/AJAR2022.16219				Burkina Faso	Gaoua	10.3303	-3.17957		Literature
2507	https://doi.org/10.25518/1780-4507.19909				Burkina Faso	Nasso	11.2118	-4.43536		Literature
2508	https://doi.org/10.1007/s41348-023-00800-1				Burkina Faso	DÃ©dougou	12.4629	-3.46008		Literature
2509	https://doi.org/10.1007/s41348-023-00800-1				Burkina Faso	Koudougou	12.2515	-2.36523		Literature
2510	https://doi.org/10.1007/s41348-023-00800-1				Burkina Faso	KoupÃ©la	11.9476	-2.40527		Literature
2511	https://doi.org/10.1007/s41348-023-00800-1				Burkina Faso	LÃ©o	11.1814	-2.11744		Literature
2512	https://doi.org/10.1007/s41348-023-00800-1				Burkina Faso	Ouagadougou	12.3682	-1.52709		Literature
2513	https://doi.org/10.1007/s41348-023-00800-1				Burkina Faso	Yako	12.9613	-2.26343		Literature
2515	https://doi.org/10.1007/s41348-023-00800-1				Burkina Faso	Orodara	10.9821	-4.9149		Literature
2516	https://doi.org/10.1007/s41348-023-00800-1				Burkina Faso	PÃ´	11.1942	-1.09182		Literature
2518	https://doi.org/10.1038/s41598-018-21954-1				Burundi	Bujumbura Mairie	-3.3065	29.3251		Literature
2519	https://doi.org/10.1038/s41598-018-21954-1				Burundi	Bubanza	-3.1393	29.2896		Literature
2520	https://doi.org/10.1038/s41598-018-21954-1				Burundi	Rumonge	-3.9731	29.4382		Literature
2521	https://doi.org/10.1371/journal.pone.0215749				Cameroon	Zoetele	3.19886	11.8025		Literature
2522	https://doi.org/10.1371/journal.pone.0215749				Cameroon	Ekona	4.23055	9.33093		Literature
2523	https://doi.org/10.1371/journal.pone.0215749				Cameroon	Kumbo	6.21089	10.6868		Literature
2524	https://doi.org/10.1371/journal.pone.0215749				Cameroon	Ambam	2.38507	11.2669		Literature
2525	https://doi.org/10.1371/journal.pone.0215749				Cameroon	Meiganga	6.51721	14.2948		Literature
2526	https://doi.org/10.1371/journal.pone.0215749				Cameroon	Bertoua	4.57762	13.6844		Literature
2527	https://doi.org/10.1371/journal.pone.0215749				Cameroon	Dschang	5.44699	10.0533		Literature
2528	https://doi.org/10.1371/journal.pone.0215749				Cameroon	Bambui	6.05168	10.2332		Literature
2529	https://doi.org/10.1371/journal.pone.0215749				Cameroon	Ndop	5.98925	10.4362		Literature
2530	https://doi.org/10.1371/journal.pone.0215749				Cameroon	Abang	2.45364	11.6283		Literature
2531	https://doi.org/10.1371/journal.pone.0215749				Cameroon	Nkoevone	3.32186	11.2954		Literature
2532	https://doi.org/10.1371/journal.pone.0215749				Cameroon	Sangmelima	2.93618	11.9756		Literature
2533	https://doi.org/10.1371/journal.pone.0215749				Cameroon	Ebolowa	2.71091	11.2537		Literature
2534	https://doi.org/10.1371/journal.pone.0215749				Cameroon	Ntui	4.44593	11.6281		Literature
2535	https://doi.org/10.1371/journal.pone.0215749				Cameroon	Ayos	3.90319	12.5244		Literature
[truncated: 4,863 more rows]
